# Supplementary material for: (5S)-3-Chloro-4-(2,5-dihydro-1H-pyrrol-1-yl)-5-[(1R,2S,5R)-2-isopropyl-5-methyl­cyclo­hex­yloxy]furan-2(5H)-one
Source: Acta Crystallogr Sect E Struct Rep Online. 2010 Dec 11;67(Pt 1):o73. doi: 10.1107/S1600536810051226 (PMC3050327; doi:10.1107/S1600536810051226)
Supplement: Supplementary file 2 [file e-67-00o73-Isup2.hkl]

# 
# h,k,l, Fc-squared, Fo-squared, sigma(Fo-squared) and status flag 
# 
data_I
_shelx_title ' fjhxl2 in P2(1)2(1)2(1)' 
_shelx_refln_list_code          4 
_shelx_F_calc_maximum      214.94 
_exptl_crystal_F_000       728.00 
_reflns_d_resolution_high  0.8410 
 
loop_ 
 _symmetry_equiv_pos_as_xyz 
 'x, y, z' 
 '-x+1/2, -y, z+1/2' 
 '-x, y+1/2, -z+1/2' 
 'x+1/2, -y+1/2, -z' 
 
_cell_length_a     7.1917 
_cell_length_b     9.6220 
_cell_length_c    27.5340 
_cell_angle_alpha  90.000 
_cell_angle_beta   90.000 
_cell_angle_gamma  90.000 
 
_shelx_F_squared_multiplier     1.000 
 
loop_ 
 _refln_index_h 
 _refln_index_k 
 _refln_index_l 
 _refln_F_squared_calc 
 _refln_F_squared_meas 
 _refln_F_squared_sigma 
 _refln_observed_status 
   2   0   0    46198.57    43066.40   2230.92 o 
   4   0   0     3132.03     3197.65    171.90 o 
   6   0   0       38.85       30.58      8.96 o 
   8   0   0       11.45        6.76      9.22 o 
   1   1   0     6015.96     5980.55    184.61 o 
   2   1   0     1328.23     1343.64     51.35 o 
   3   1   0      246.13      252.37     12.49 o 
   4   1   0      520.30      621.78     27.26 o 
   5   1   0      183.26      211.05     13.61 o 
   6   1   0        2.38       12.78      4.99 o 
   7   1   0       28.88       33.95      6.44 o 
   8   1   0        5.61        8.82      5.56 o 
   0   2   0       15.59       16.96      1.70 o 
   1   2   0      631.55      655.33     19.05 o 
   2   2   0       53.36       53.90      3.86 o 
   3   2   0       30.15       32.76      3.84 o 
   4   2   0        8.18       22.38      6.38 o 
   5   2   0        8.62       20.83      4.52 o 
   6   2   0        9.32        8.86      4.42 o 
   7   2   0       20.71       27.78      6.01 o 
   8   2   0        7.05        0.84      5.22 o 
   1   3   0      135.71      127.74      4.48 o 
   2   3   0      551.32      533.55     18.80 o 
   3   3   0      208.14      242.68     10.55 o 
   4   3   0      140.41      144.00      8.72 o 
   5   3   0       69.93       56.09      7.76 o 
   6   3   0        7.73        9.62      4.91 o 
   7   3   0        0.05       10.38      5.44 o 
   8   3   0        0.01       -0.24      6.94 o 
   0   4   0     1880.14     1946.10     63.69 o 
   1   4   0      721.60      792.07     20.99 o 
   2   4   0     2430.17     2391.31     66.58 o 
   3   4   0      156.71      165.45      8.83 o 
   4   4   0       16.09       10.93      4.18 o 
   5   4   0       25.51       21.65      4.65 o 
   6   4   0       24.20       10.39      4.31 o 
   7   4   0        2.55       -2.01      5.03 o 
   8   4   0        0.00       -3.46      7.34 o 
   1   5   0     1188.26     1258.38     32.87 o 
   2   5   0       50.26       49.40      4.23 o 
   3   5   0       24.68       28.51      3.16 o 
   4   5   0        2.51        2.78      2.99 o 
   5   5   0        0.05        1.48      3.65 o 
   6   5   0       14.95       16.68      5.24 o 
   7   5   0        3.56       12.89      8.17 o 
   0   6   0       16.41       15.89      3.54 o 
   1   6   0       59.55       65.93      4.36 o 
   2   6   0        0.22        2.42      2.70 o 
   3   6   0        1.35        1.78      2.79 o 
   4   6   0       12.12       13.91      6.56 o 
   5   6   0        7.01        6.56      3.92 o 
   6   6   0        0.89        2.59     11.54 o 
   7   6   0        0.23       -7.61      5.86 o 
   1   7   0      149.06      184.85     13.52 o 
   2   7   0       13.66       15.76      7.43 o 
   3   7   0       14.81        6.43      6.01 o 
   4   7   0       22.03       29.13      6.29 o 
   5   7   0        1.74       -2.99      4.53 o 
   6   7   0       20.01        3.86      6.03 o 
   0   8   0        1.82        6.25      6.89 o 
   1   8   0        5.41       -4.46      5.86 o 
   2   8   0        3.03        1.33      4.88 o 
   3   8   0        0.00       -6.58      4.39 o 
   4   8   0       16.94       20.13      8.51 o 
   5   8   0        0.28       -3.16      5.16 o 
   6   8   0        0.61        5.10      6.70 o 
   1   9   0       61.83       78.97     10.91 o 
   2   9   0        0.03        4.15      5.84 o 
   3   9   0        8.47       10.60      6.42 o 
   4   9   0        0.10        0.22      5.70 o 
   5   9   0        0.12        2.03      6.20 o 
   0  10   0        6.55        5.00     10.16 o 
   1  10   0        0.02        0.61      6.05 o 
   2  10   0        2.21       12.71      7.31 o 
   3  10   0        1.09        3.95      6.66 o 
   4  10   0        0.14       -7.99      6.47 o 
   1  11   0        0.11        1.07      7.34 o 
   2  11   0        0.15        8.59      7.74 o 
   1   0   1     1903.21     1932.62     73.78 o 
   2   0   1        8.66       13.61      5.04 o 
   3   0   1      134.26      159.45      9.42 o 
   4   0   1        7.96       35.61     13.05 o 
   5   0   1       12.79        5.08      3.81 o 
   6   0   1       10.56       14.31      5.99 o 
   7   0   1        5.35        1.91      5.03 o 
   8   0   1        2.59        2.30      9.82 o 
  -8   1   1       11.97        3.66      7.09 o 
  -7   1   1        7.01       11.84      4.83 o 
  -6   1   1      201.42      167.10     11.21 o 
  -5   1   1       24.76       36.92      7.86 o 
  -4   1   1     1026.65     1098.51     44.33 o 
  -3   1   1     1453.37     1534.50     59.59 o 
  -2   1   1     3049.40     2994.11     81.16 o 
  -1   1   1     7884.68     7523.12    234.21 o 
   0   1   1     2226.57     2196.72     59.68 o 
   1   1   1     7842.51     7674.03    234.37 o 
   2   1   1     3087.26     3054.57    112.41 o 
   3   1   1     1452.42     1545.14     59.66 o 
   4   1   1     1037.52     1084.18     58.71 o 
   5   1   1       24.28       28.16     10.66 o 
   6   1   1      202.02      174.95     19.34 o 
   7   1   1        7.00        7.26      8.70 o 
   8   1   1       11.94        8.79      6.79 o 
  -8   2   1        1.11        1.55      7.11 o 
  -7   2   1        3.65        7.43      4.76 o 
  -6   2   1       16.13       14.98      4.88 o 
  -5   2   1       51.37       57.48      6.34 o 
  -4   2   1       30.79       31.14      4.35 o 
  -3   2   1      948.82      942.17     27.52 o 
  -2   2   1     1186.92     1173.92     37.47 o 
  -1   2   1      606.13      584.87     19.87 o 
   0   2   1     4157.30     4102.83     92.15 o 
   1   2   1      612.85      616.36     17.59 o 
   2   2   1     1197.84     1126.41     37.48 o 
   3   2   1      949.78      959.28     38.10 o 
   4   2   1       32.77       30.84      5.00 o 
   5   2   1       49.50       53.96      9.91 o 
   6   2   1       15.61       17.30      7.60 o 
   7   2   1        3.52        7.48      6.29 o 
   8   2   1        1.11       -2.05      5.00 o 
  -8   3   1        0.36       -2.52      5.96 o 
  -7   3   1       16.78       28.05     10.00 o 
  -6   3   1        5.94       11.09      4.86 o 
  -5   3   1       91.22       91.33      7.60 o 
  -4   3   1      301.07      314.02     11.38 o 
  -3   3   1      296.68      327.15     23.39 o 
  -2   3   1     1145.87     1135.76     37.29 o 
  -1   3   1      876.88      902.37     28.99 o 
   0   3   1     1245.90     1338.61     30.97 o 
   1   3   1      865.87      852.25     22.51 o 
   2   3   1     1120.39     1142.93     37.40 o 
   3   3   1      295.31      289.95     12.38 o 
   4   3   1      298.72      274.91     16.40 o 
   5   3   1       90.02       83.51      8.64 o 
   6   3   1        5.93        5.78      4.13 o 
   7   3   1       16.73        8.00      5.31 o 
   8   3   1        0.36        4.99      5.32 o 
  -8   4   1        2.52        5.85      8.08 o 
  -7   4   1        2.04        8.39      5.38 o 
  -6   4   1        4.04        3.75      4.07 o 
  -5   4   1       15.27       12.67      4.11 o 
  -4   4   1      120.88      124.90      8.06 o 
  -3   4   1       10.64       11.84      2.90 o 
  -2   4   1      552.74      608.11     18.28 o 
  -1   4   1      562.95      571.16     15.92 o 
   0   4   1     2199.96     2497.79     57.25 o 
   1   4   1      565.90      572.60     16.98 o 
   2   4   1      556.67      600.30     16.67 o 
   3   4   1        9.46        9.17      2.99 o 
   4   4   1      122.37      110.24      7.95 o 
   5   4   1       14.52       11.03      4.29 o 
   6   4   1        4.20        2.18      4.22 o 
   7   4   1        2.12       16.13      6.85 o 
   8   4   1        2.55       -1.05      5.72 o 
  -7   5   1        3.72        4.05      5.55 o 
  -6   5   1       16.02       17.75      5.26 o 
  -5   5   1       78.49       78.27      7.50 o 
  -4   5   1       11.90        8.55      3.50 o 
  -3   5   1      344.49      385.88     13.00 o 
  -2   5   1       28.68       30.11      3.01 o 
  -1   5   1      671.24      733.44     18.30 o 
   0   5   1      571.56      609.92     15.65 o 
   1   5   1      674.70      708.11     19.72 o 
   2   5   1       28.30       27.09      2.79 o 
   3   5   1      344.68      367.28     12.96 o 
   4   5   1       12.48       10.96      3.46 o 
   5   5   1       78.23       77.19      7.58 o 
   6   5   1       16.06       14.04      4.88 o 
   7   5   1        3.69        4.26      5.58 o 
  -7   6   1        2.09       -2.93      8.38 o 
  -6   6   1        3.37        1.92      4.88 o 
  -5   6   1        6.28        6.58      4.28 o 
  -4   6   1       18.10        9.98      5.80 o 
  -3   6   1       20.61       19.47      4.00 o 
  -2   6   1        8.52        5.61      5.15 o 
  -1   6   1       70.72       82.25      4.73 o 
   0   6   1       10.53        7.08      2.20 o 
   1   6   1       69.47       70.24      4.43 o 
   2   6   1        8.04        6.87      2.22 o 
   3   6   1       19.60       13.21      3.60 o 
   4   6   1       17.57        9.73      3.84 o 
   5   6   1        6.02       11.49      5.92 o 
   6   6   1        3.28        7.24      5.74 o 
   7   6   1        2.10        3.77      6.27 o 
  -6   7   1        0.04       -2.82      5.76 o 
  -5   7   1        9.44        6.68      5.24 o 
  -4   7   1        3.55        6.62      4.65 o 
  -3   7   1        4.50        2.57      4.26 o 
  -2   7   1       42.84       30.60     10.23 o 
  -1   7   1       18.79       19.27     12.64 o 
   0   7   1       17.52       11.16      3.56 o 
   1   7   1       20.42       19.43      4.59 o 
   2   7   1       43.51       45.79     13.04 o 
   3   7   1        4.56        7.42      4.88 o 
   4   7   1        3.68        8.79      5.36 o 
   5   7   1        9.47       11.38      7.65 o 
   6   7   1        0.04       -6.59      5.45 o 
  -6   8   1        0.06        7.78      6.91 o 
  -5   8   1       25.61       24.67      6.94 o 
  -4   8   1        3.56        0.16      8.03 o 
  -3   8   1       36.57       49.43      9.93 o 
  -2   8   1       21.35       12.10      5.57 o 
  -1   8   1        9.49        5.81      5.17 o 
   0   8   1       75.63       64.71      8.92 o 
   1   8   1        9.63       13.98      5.45 o 
   2   8   1       21.02       21.54      9.02 o 
   3   8   1       36.65       39.11      7.51 o 
   4   8   1        3.44       -0.22      5.08 o 
   5   8   1       25.71       15.74     10.08 o 
   6   8   1        0.06        4.21      7.34 o 
  -5   9   1        3.80        1.34      7.15 o 
  -4   9   1        4.49        2.11      5.91 o 
  -3   9   1        9.99       19.08      6.63 o 
  -2   9   1        3.86        1.11      5.55 o 
  -1   9   1       17.13       15.01      6.56 o 
   0   9   1        2.06        0.69      5.56 o 
   1   9   1       17.30       13.45      8.05 o 
   2   9   1        3.72        1.36      8.40 o 
   3   9   1       10.09        1.80      6.87 o 
   4   9   1        4.44        4.33      6.08 o 
   5   9   1        3.82        2.78      6.27 o 
  -4  10   1        0.05        7.35      7.17 o 
  -3  10   1        1.81        1.66      6.56 o 
  -2  10   1        0.27        1.01      6.24 o 
  -1  10   1        0.94       -1.18      6.47 o 
   0  10   1        0.32        0.10      6.12 o 
   1  10   1        0.91       12.46      6.77 o 
   2  10   1        0.28       -8.03      6.02 o 
   3  10   1        1.80        6.45      7.08 o 
   4  10   1        0.05       -1.63      7.00 o 
  -2  11   1        0.53       -5.71      7.35 o 
  -1  11   1        0.28       -1.15      7.47 o 
   0  11   1        0.04       -2.97      7.09 o 
   1  11   1        0.27        3.01      7.34 o 
   2  11   1        0.55       -7.64      6.73 o 
   1   0   2      633.92      578.29     23.56 o 
   2   0   2    37149.95    35801.04   1311.10 o 
   3   0   2        2.07        6.49      2.55 o 
   4   0   2     1413.51     1438.09     57.19 o 
   5   0   2       43.77       29.26      5.66 o 
   6   0   2      112.74       99.47     30.21 o 
   7   0   2        0.35        2.03      4.50 o 
   8   0   2        4.82       10.38      7.14 o 
  -8   1   2        3.45        0.56      6.48 o 
  -7   1   2       56.16       47.69     11.14 o 
  -6   1   2       51.88       46.21      6.49 o 
  -5   1   2      335.30      374.99     16.43 o 
  -4   1   2       92.39      117.37      7.76 o 
  -3   1   2      429.82      435.36     18.07 o 
  -2   1   2       24.71       27.14      2.33 o 
  -1   1   2     3952.40     3861.16    118.76 o 
   0   1   2     1804.29     1758.47     56.32 o 
   1   1   2     3941.08     3802.63    147.96 o 
   2   1   2       23.80       19.77      4.61 o 
   3   1   2      421.26      373.08     19.58 o 
   4   1   2       90.53      104.34     26.12 o 
   5   1   2      328.19      380.85     33.79 o 
   6   1   2       51.28       59.74      7.92 o 
   7   1   2       55.46       39.94      7.46 o 
   8   1   2        3.44       -5.90      7.41 o 
  -8   2   2        9.48       13.70      7.44 o 
  -7   2   2        6.28        7.35      4.83 o 
  -6   2   2       52.48       44.00      6.47 o 
  -5   2   2      160.38      180.36     10.88 o 
  -4   2   2       32.85       36.91      7.81 o 
  -3   2   2      508.68      514.36     16.10 o 
  -2   2   2      386.65      381.30     19.26 o 
  -1   2   2     4841.74     4787.28    127.60 o 
   0   2   2       53.02       53.27      2.70 o 
   1   2   2     4859.95     4575.89    149.56 o 
   2   2   2      379.66      387.62     16.63 o 
   3   2   2      512.21      531.71     32.04 o 
   4   2   2       32.69       52.17     25.05 o 
   5   2   2      162.47      185.92     12.54 o 
   6   2   2       52.39       54.69      7.93 o 
   7   2   2        6.28        8.07      5.03 o 
   8   2   2        9.45        1.30      7.05 o 
  -8   3   2        0.05        2.79      7.15 o 
  -7   3   2        3.90        7.33      8.45 o 
  -6   3   2       45.07       49.96      7.54 o 
  -5   3   2      140.66      165.08     10.29 o 
  -4   3   2       63.81       80.13      8.49 o 
  -3   3   2       56.25       48.49      5.92 o 
  -2   3   2      242.97      229.53      9.79 o 
  -1   3   2      268.21      256.68     11.11 o 
   0   3   2      103.99       99.63      3.38 o 
   1   3   2      267.03      235.36     12.14 o 
   2   3   2      239.52      258.67      9.00 o 
   3   3   2       51.97       56.94      5.22 o 
   4   3   2       63.17       74.81     16.41 o 
   5   3   2      140.44      164.92     10.15 o 
   6   3   2       44.51       49.86      6.52 o 
   7   3   2        3.92        4.21      4.75 o 
   8   3   2        0.05        2.24      7.07 o 
  -7   4   2        1.14       -3.43      4.52 o 
  -6   4   2       25.81       25.58      5.56 o 
  -5   4   2        7.11       11.22      3.92 o 
  -4   4   2       48.52       60.61     14.25 o 
  -3   4   2      193.62      187.76      9.08 o 
  -2   4   2      456.05      455.22     14.42 o 
  -1   4   2      840.64      836.09     22.72 o 
   0   4   2      786.21      847.56     20.47 o 
   1   4   2      845.84      879.93     22.68 o 
   2   4   2      447.21      460.85     13.33 o 
   3   4   2      187.83      180.13     15.08 o 
   4   4   2       47.92       54.35     11.36 o 
   5   4   2        6.78        7.13      3.89 o 
   6   4   2       25.92       26.24      7.05 o 
   7   4   2        1.14       -2.43      4.70 o 
  -7   5   2        1.06        0.03      6.54 o 
  -6   5   2        0.95       -0.84      4.10 o 
  -5   5   2       28.58       27.14      5.44 o 
  -4   5   2        3.47        1.34      3.11 o 
  -3   5   2      161.08      165.23      7.17 o 
  -2   5   2        3.07        1.78      1.86 o 
  -1   5   2      367.76      402.46     15.41 o 
   0   5   2       87.29       91.94      8.63 o 
   1   5   2      367.35      368.13     11.42 o 
   2   5   2        3.11        1.65      1.71 o 
   3   5   2      162.47      163.88     10.10 o 
   4   5   2        3.20        5.26      3.35 o 
   5   5   2       28.86       31.85      6.09 o 
   6   5   2        0.92        1.00      4.17 o 
   7   5   2        1.06        2.95      5.18 o 
  -7   6   2        1.22        9.57      7.81 o 
  -6   6   2        7.56        8.63      5.75 o 
  -5   6   2       10.00        4.48      4.01 o 
  -4   6   2       23.38       25.73      5.83 o 
  -3   6   2       62.70       69.05      6.34 o 
  -2   6   2       12.73       16.10      3.85 o 
  -1   6   2      429.89      450.59     12.91 o 
   0   6   2        8.23        6.75      2.49 o 
   1   6   2      428.98      421.94     15.04 o 
   2   6   2       13.32       14.66      3.47 o 
   3   6   2       64.54       54.28      7.75 o 
   4   6   2       23.75       24.11      5.78 o 
   5   6   2       10.20        6.34      4.76 o 
   6   6   2        7.57        3.88      5.64 o 
   7   6   2        1.22        0.85      6.38 o 
  -6   7   2        8.97       19.89      6.78 o 
  -5   7   2        1.27       -0.53     13.27 o 
  -4   7   2       29.47       16.60      5.66 o 
  -3   7   2       23.78       29.99      5.93 o 
  -2   7   2       14.17        7.39      4.81 o 
  -1   7   2       89.90       91.83      6.68 o 
   0   7   2      125.95      179.63      9.12 o 
   1   7   2       90.72       78.92      7.62 o 
   2   7   2       14.36       13.09      4.36 o 
   3   7   2       24.45       20.25      5.52 o 
   4   7   2       29.59       29.77      6.38 o 
   5   7   2        1.31       -0.88      4.77 o 
   6   7   2        9.01        2.18      5.81 o 
  -6   8   2        1.48        7.63      6.73 o 
  -5   8   2        1.91        1.31      5.69 o 
  -4   8   2        2.41        2.65      4.99 o 
  -3   8   2        0.78        5.51      5.01 o 
  -2   8   2        0.29       -4.95      5.21 o 
  -1   8   2        3.68        8.11      8.25 o 
   0   8   2        8.73        6.49      4.29 o 
   1   8   2        3.68       16.56      5.86 o 
   2   8   2        0.34        4.59      5.18 o 
   3   8   2        0.82       -3.52      5.43 o 
   4   8   2        2.41        2.29      5.38 o 
   5   8   2        1.89       -2.62      5.45 o 
   6   8   2        1.47        6.48      6.68 o 
  -5   9   2        0.56        6.57      6.43 o 
  -4   9   2        1.15        7.62      6.13 o 
  -3   9   2       11.12       10.45      6.30 o 
  -2   9   2        1.31        1.15      7.56 o 
  -1   9   2       58.83       51.30     10.94 o 
   0   9   2        8.49        6.15      5.87 o 
   1   9   2       58.53       72.09     10.04 o 
   2   9   2        1.24        8.91      6.39 o 
   3   9   2       10.89        8.25      6.18 o 
   4   9   2        1.14        2.64      6.19 o 
   5   9   2        0.55        2.52      6.65 o 
  -4  10   2        0.14        1.83      6.79 o 
  -3  10   2        1.47       -4.98      5.88 o 
  -2  10   2        0.73        4.36      6.56 o 
  -1  10   2        0.83       -0.46      6.21 o 
   0  10   2        3.07        1.62      6.48 o 
   1  10   2        0.81        9.16      6.67 o 
   2  10   2        0.73       -1.75      5.99 o 
   3  10   2        1.44       -1.07      6.68 o 
   4  10   2        0.15        1.57      7.20 o 
  -2  11   2        0.81        1.31      7.19 o 
  -1  11   2        0.02       10.81     10.75 o 
   0  11   2        1.14       -0.68      7.05 o 
   1  11   2        0.02        9.21      7.66 o 
   2  11   2        0.81       13.26      7.97 o 
   1   0   3     6839.64     6548.49    207.93 o 
   2   0   3       10.68        9.91      2.10 o 
   3   0   3      106.22      123.46     15.25 o 
   4   0   3        0.06        5.80      4.48 o 
   5   0   3       44.33       38.53     15.63 o 
   6   0   3       63.68       71.49     12.80 o 
   7   0   3        3.27        0.51      4.56 o 
   8   0   3        6.48        6.95      7.43 o 
  -8   1   3        6.68        2.02      6.63 o 
  -7   1   3        7.51        3.62      4.93 o 
  -6   1   3      114.46       99.53     12.78 o 
  -5   1   3       44.66       61.86      7.08 o 
  -4   1   3     1225.75     1326.05     44.43 o 
  -3   1   3      179.37      178.54      8.56 o 
  -2   1   3     2458.98     2580.19     69.72 o 
  -1   1   3     5057.01     5025.85    135.69 o 
   0   1   3       16.48       15.10      4.47 o 
   1   1   3     5055.58     4989.73    155.03 o 
   3   1   3      182.30      186.76      9.86 o 
   4   1   3     1238.56     1290.07     76.86 o 
   5   1   3       44.65       39.99      6.34 o 
   6   1   3      115.16      115.06     10.50 o 
   7   1   3        7.48       14.28      5.82 o 
   8   1   3        6.63       11.62      7.69 o 
  -8   2   3        4.91       24.45     10.38 o 
  -7   2   3        5.41        3.54      5.93 o 
  -6   2   3       64.71       85.18     15.01 o 
  -5   2   3       81.45       93.99     12.51 o 
  -4   2   3      168.19      165.66      9.30 o 
  -3   2   3       91.99       98.32      5.78 o 
  -2   2   3      741.94      795.39     26.20 o 
  -1   2   3     2228.64     2451.97     67.60 o 
   0   2   3     3178.19     3215.23     87.55 o 
   1   2   3     2228.08     2475.72     77.28 o 
   2   2   3      760.83      785.15     26.72 o 
   3   2   3       93.46       82.14     10.21 o 
   4   2   3      167.99      163.77     10.71 o 
   5   2   3       82.28      101.50      9.26 o 
   6   2   3       65.82       65.67      8.68 o 
   7   2   3        5.45        8.18      5.44 o 
   8   2   3        4.86        1.17     11.63 o 
  -8   3   3        0.72       -2.24      6.59 o 
  -7   3   3       18.65       18.16      7.77 o 
  -6   3   3        5.06        3.02      4.05 o 
  -5   3   3       21.03       33.19      7.13 o 
  -4   3   3       75.93       79.70      5.81 o 
  -3   3   3       43.13       46.49      4.35 o 
  -2   3   3     1794.96     1721.83     53.88 o 
  -1   3   3      139.30      158.73      5.68 o 
   0   3   3     2437.41     2496.25     61.84 o 
   1   3   3      143.58      160.88      5.22 o 
   2   3   3     1784.33     1648.03     47.60 o 
   3   3   3       44.45       41.20      4.53 o 
   4   3   3       74.46       66.05      7.95 o 
   5   3   3       20.78       27.78      4.67 o 
   6   3   3        4.93        5.02      4.02 o 
   7   3   3       18.59       22.13      6.09 o 
   8   3   3        0.71        1.17      7.10 o 
  -7   4   3        3.74       -0.37      6.44 o 
  -6   4   3       21.65       19.78      5.18 o 
  -5   4   3       16.58        9.37      4.16 o 
  -4   4   3       76.25       89.31      6.85 o 
  -3   4   3       85.45      112.51      9.79 o 
  -2   4   3      399.78      374.72     12.25 o 
  -1   4   3      302.84      327.88     12.49 o 
   0   4   3        0.04        2.42      1.54 o 
   1   4   3      306.00      356.85     10.17 o 
   2   4   3      404.98      391.21     11.93 o 
   3   4   3       84.85       75.55      6.11 o 
   4   4   3       75.88       75.73     13.17 o 
   5   4   3       16.92       15.43      4.30 o 
   6   4   3       22.40       20.28      8.06 o 
   7   4   3        3.74        1.69      5.77 o 
  -7   5   3        4.02       -2.22      6.74 o 
  -6   5   3        5.10        1.96      4.15 o 
  -5   5   3        6.61        7.12      4.78 o 
  -4   5   3        1.83        1.61      3.16 o 
  -3   5   3      152.51      161.12      8.77 o 
  -2   5   3        8.52       11.76      2.23 o 
  -1   5   3      859.28      894.80     24.31 o 
   0   5   3       16.40       10.90      2.16 o 
   1   5   3      858.68      898.71     24.06 o 
   2   5   3        8.94        7.48      2.81 o 
   3   5   3      151.49      141.54     12.08 o 
   4   5   3        1.72        0.51      4.05 o 
   5   5   3        6.45       10.11      4.19 o 
   6   5   3        5.09        8.78      4.85 o 
   7   5   3        3.99        5.42      5.81 o 
  -7   6   3        1.47       -5.91      8.03 o 
  -6   6   3        9.55        9.21      4.43 o 
  -5   6   3       17.34       19.60      4.91 o 
  -4   6   3       11.90       13.03      3.73 o 
  -3   6   3       65.34       69.05      8.84 o 
  -2   6   3       53.57       55.94      7.32 o 
  -1   6   3       16.12       15.67      3.29 o 
   0   6   3      304.33      310.21     11.68 o 
   1   6   3       15.56       18.33      5.09 o 
   2   6   3       54.32       68.88      6.77 o 
   3   6   3       65.61       64.44      8.48 o 
   4   6   3       11.42       12.92      4.90 o 
   5   6   3       17.45       18.16      5.74 o 
   6   6   3        9.28       12.45      8.12 o 
   7   6   3        1.48        7.27      6.63 o 
  -6   7   3        0.38       -4.93      4.96 o 
  -5   7   3        0.92        2.43      5.02 o 
  -4   7   3        2.91        6.99      5.58 o 
  -3   7   3        3.06        6.96      4.62 o 
  -2   7   3      110.04      116.85      8.61 o 
  -1   7   3       56.62       69.72     12.40 o 
   0   7   3      662.75      739.91     23.98 o 
   1   7   3       56.71       63.57      5.69 o 
   2   7   3      110.17      106.94     10.10 o 
   3   7   3        3.00       -2.16      4.03 o 
   4   7   3        2.75        5.76      4.85 o 
   5   7   3        0.91       -2.04      4.92 o 
   6   7   3        0.38        2.92      6.22 o 
  -6   8   3        3.24       11.40      7.10 o 
  -5   8   3        3.22        3.74      7.58 o 
  -4   8   3       12.57       15.35      6.16 o 
  -3   8   3       13.56       18.22     11.00 o 
  -2   8   3       76.62       80.93     25.28 o 
  -1   8   3       37.93       54.15      7.11 o 
   0   8   3       54.75       54.96      6.93 o 
   1   8   3       38.21       31.17      6.76 o 
   2   8   3       75.76       88.79     20.87 o 
   3   8   3       13.80       17.66      6.21 o 
   4   8   3       12.26       16.67     10.62 o 
   5   8   3        3.23        0.31      5.42 o 
   6   8   3        3.18       12.90      6.90 o 
  -5   9   3        2.50        0.76     12.68 o 
  -4   9   3        4.90       -2.57      5.95 o 
  -3   9   3       12.98       20.95      7.14 o 
  -2   9   3        3.21        0.85      5.70 o 
  -1   9   3       39.99       34.33      7.87 o 
   0   9   3        0.37       -2.69      5.54 o 
   1   9   3       40.08       22.78     17.23 o 
   2   9   3        3.00        4.87      6.01 o 
   3   9   3       13.09       19.04      8.14 o 
   4   9   3        4.82        3.30      6.35 o 
   5   9   3        2.53        1.28      6.54 o 
  -4  10   3        0.21       -5.47      9.52 o 
  -3  10   3        3.88        7.72     14.67 o 
  -2  10   3        0.08       -0.24     12.08 o 
  -1  10   3        2.44       10.86      6.97 o 
   0  10   3        0.25        5.41      6.67 o 
   1  10   3        2.39        8.78      6.40 o 
   2  10   3        0.07       -2.22      6.09 o 
   3  10   3        3.84        8.23      6.97 o 
   4  10   3        0.20        1.52      7.30 o 
  -2  11   3        1.28        5.63      7.58 o 
  -1  11   3        0.15       10.38      8.20 o 
   0  11   3        0.28       -7.56      6.79 o 
   1  11   3        0.15       -8.55      6.76 o 
   2  11   3        1.30       -7.29      6.99 o 
   0   0   4      727.04      710.73     23.07 o 
   1   0   4      466.67      405.00     16.43 o 
   2   0   4     2343.63     2320.02     73.33 o 
   3   0   4      370.60      422.16     16.11 o 
   4   0   4      674.48      799.89     33.73 o 
   5   0   4       45.77       44.92      6.12 o 
   6   0   4       91.55       92.76     14.87 o 
   7   0   4        0.04       -2.77      5.88 o 
   8   0   4        2.06        2.68      6.98 o 
  -8   1   4        4.11        4.21      6.98 o 
  -7   1   4       19.70       36.20      8.53 o 
  -6   1   4       67.87       71.07      9.48 o 
  -5   1   4      161.57      180.59     20.88 o 
  -4   1   4     1175.33     1324.75     43.89 o 
  -3   1   4      539.70      541.03     19.43 o 
  -2   1   4     2068.83     2019.46     61.42 o 
  -1   1   4     3550.05     3345.08     90.72 o 
   0   1   4     6443.29     6073.29    147.59 o 
   1   1   4     3540.53     3325.97     91.19 o 
   2   1   4     2086.14     1961.38    107.76 o 
   3   1   4      525.94      518.99     22.63 o 
   4   1   4     1184.55     1236.67     51.46 o 
   5   1   4      159.17      162.70     14.79 o 
   6   1   4       68.93       61.66     25.39 o 
   7   1   4       19.34       29.13     23.97 o 
   8   1   4        4.19        0.57      6.90 o 
  -8   2   4        8.72        8.00      7.69 o 
  -7   2   4        3.25       -9.63      7.95 o 
  -6   2   4       58.28       69.49      7.64 o 
  -5   2   4      110.79      132.70      9.06 o 
  -4   2   4       87.02      106.04     11.80 o 
  -3   2   4      613.79      620.05     18.79 o 
  -2   2   4      431.89      387.39     14.05 o 
  -1   2   4      339.78      328.27     10.48 o 
   0   2   4     6735.72     6488.49    175.61 o 
   1   2   4      360.57      352.22     12.24 o 
   2   2   4      425.73      404.50     14.72 o 
   3   2   4      624.67      618.12     37.69 o 
   4   2   4       84.32       83.69     14.62 o 
   5   2   4      112.04      122.20     14.36 o 
   6   2   4       57.87       56.72      8.12 o 
   7   2   4        3.23        0.00      7.41 o 
   8   2   4        8.72       -0.86      5.71 o 
  -8   3   4        0.56       -0.64      6.98 o 
  -7   3   4        9.79        5.60      6.72 o 
  -6   3   4        3.59        6.69      8.66 o 
  -5   3   4       26.31       16.84      4.57 o 
  -4   3   4      122.20      133.55      8.78 o 
  -3   3   4       59.86       77.19     11.14 o 
  -2   3   4      248.65      276.32     10.63 o 
  -1   3   4     1521.66     1502.10     41.19 o 
   0   3   4      410.54      385.62     12.10 o 
   1   3   4     1509.30     1426.46     36.79 o 
   2   3   4      242.46      264.11      9.62 o 
   3   3   4       60.66       78.76      9.11 o 
   4   3   4      126.29       95.23     12.96 o 
   5   3   4       27.66       23.75      5.49 o 
   6   3   4        3.65        5.57      3.94 o 
   7   3   4        9.79        7.87      6.10 o 
   8   3   4        0.59       -7.77      6.53 o 
  -7   4   4        4.73        0.81      6.49 o 
  -6   4   4       13.49       11.41      4.86 o 
  -5   4   4       16.07       12.98      3.54 o 
  -4   4   4       70.03       66.20      5.96 o 
  -3   4   4      250.41      250.08     10.83 o 
  -2   4   4      270.13      256.45     10.84 o 
  -1   4   4     1408.52     1532.65     38.82 o 
   0   4   4      196.10      187.52      7.28 o 
   1   4   4     1405.05     1502.06     38.67 o 
   2   4   4      276.24      265.10      8.58 o 
   3   4   4      246.59      238.81     10.94 o 
   4   4   4       71.83       73.70      7.86 o 
   5   4   4       15.96       12.92      7.49 o 
   6   4   4       13.56       10.30      4.62 o 
   7   4   4        4.73       12.99      5.42 o 
  -7   5   4        1.10        4.46      6.76 o 
  -6   5   4        8.30       14.74      5.22 o 
  -5   5   4        4.39        4.24      4.18 o 
  -4   5   4       26.95       29.35      7.84 o 
  -3   5   4      198.92      196.80      9.91 o 
  -2   5   4       21.50       20.01      3.68 o 
  -1   5   4       50.61       55.51      3.73 o 
   0   5   4       47.30       40.51      5.17 o 
   1   5   4       50.07       54.48      3.39 o 
   2   5   4       20.96       21.48      2.55 o 
   3   5   4      200.85      200.42     13.08 o 
   4   5   4       28.02       23.41      4.48 o 
   5   5   4        4.61       -2.73      3.59 o 
   6   5   4        8.48        7.49      4.58 o 
   7   5   4        1.06       -1.47      5.62 o 
  -7   6   4        0.68        1.55      7.77 o 
  -6   6   4        2.88        9.15      4.26 o 
  -5   6   4        3.23        6.48      4.88 o 
  -4   6   4       28.63       30.76      4.74 o 
  -3   6   4       26.21       23.84      6.45 o 
  -2   6   4       36.09       31.94      5.00 o 
  -1   6   4      171.90      191.28      8.93 o 
   0   6   4       12.85       11.54      3.00 o 
   1   6   4      172.26      179.23      8.59 o 
   2   6   4       34.14       31.33      3.83 o 
   3   6   4       26.84       21.79     10.94 o 
   4   6   4       27.89       25.84      5.28 o 
   5   6   4        3.32        5.72      4.93 o 
   6   6   4        2.86        9.82      7.93 o 
   7   6   4        0.69        3.21      6.27 o 
  -6   7   4        0.35        1.36      7.58 o 
  -5   7   4        2.98        3.13      3.94 o 
  -4   7   4        4.89       -0.05      3.71 o 
  -3   7   4       12.45       11.17      4.25 o 
  -2   7   4       37.13       46.59      9.92 o 
  -1   7   4       56.81       50.51      5.97 o 
   0   7   4        3.08        1.57      3.24 o 
   1   7   4       57.67       50.77      5.19 o 
   2   7   4       37.91       37.61      4.71 o 
   3   7   4       12.71        9.14      4.95 o 
   4   7   4        4.98        4.12      4.83 o 
   5   7   4        2.89        1.68      4.93 o 
   6   7   4        0.38        2.41      7.84 o 
  -6   8   4        0.60       -2.63      8.70 o 
  -5   8   4        2.67       -2.10      8.76 o 
  -4   8   4        5.90        8.63      5.72 o 
  -3   8   4        1.50        3.53      5.08 o 
  -2   8   4       32.00       35.41      7.37 o 
  -1   8   4       12.27        5.41      4.67 o 
   0   8   4       42.37       66.66      7.62 o 
   1   8   4       11.67       13.62      4.43 o 
   2   8   4       32.10       47.57      8.10 o 
   3   8   4        1.51       -2.19      4.74 o 
   4   8   4        6.04       -1.70      5.56 o 
   5   8   4        2.70        4.59      5.86 o 
   6   8   4        0.60        2.09      6.58 o 
  -5   9   4        1.98        7.07      6.69 o 
  -4   9   4        5.01        8.31      6.43 o 
  -3   9   4       14.41       21.02      6.86 o 
  -2   9   4       11.60       15.21      6.34 o 
  -1   9   4       48.78       61.80     10.00 o 
   0   9   4        3.46        4.24      5.83 o 
   1   9   4       48.57       59.28      9.68 o 
   2   9   4       11.57       24.10      8.70 o 
   3   9   4       14.26        9.08      6.54 o 
   4   9   4        5.01       12.38      7.62 o 
   5   9   4        1.94        8.95      7.17 o 
  -4  10   4        0.34       -6.62      6.59 o 
  -3  10   4        0.33        5.96      6.67 o 
  -2  10   4        1.10       -5.44      5.94 o 
  -1  10   4        1.62       -4.08      6.32 o 
   0  10   4        0.20       -0.14      7.06 o 
   1  10   4        1.59        5.93      6.77 o 
   2  10   4        1.05        2.26      6.71 o 
   3  10   4        0.31        3.57      6.94 o 
   4  10   4        0.34        2.63      7.57 o 
  -2  11   4        1.12        4.57      7.32 o 
  -1  11   4        0.02        5.15      7.17 o 
   0  11   4        4.68       13.11      7.82 o 
   1  11   4        0.02       -0.90      7.65 o 
   2  11   4        1.12       -0.18      7.41 o 
   1   0   5       12.30       14.17      2.25 o 
   2   0   5      155.21      135.36     10.72 o 
   3   0   5     3666.48     3771.43    119.04 o 
   4   0   5      305.62      319.86     13.96 o 
   5   0   5       50.60       50.37      5.83 o 
   6   0   5       30.50       22.80      5.39 o 
   7   0   5        0.01       -1.71      5.81 o 
   8   0   5        0.22       -1.24      6.85 o 
  -8   1   5        3.04        4.29      7.59 o 
  -7   1   5        9.55        8.07      6.27 o 
  -6   1   5       39.58       41.53      6.26 o 
  -5   1   5       53.41       49.88      5.84 o 
  -4   1   5      819.11      884.15     31.03 o 
  -3   1   5       28.15       27.15      3.56 o 
  -2   1   5     1103.65     1136.52     34.26 o 
  -1   1   5     4926.26     4966.59    109.77 o 
   0   1   5     2330.30     2178.83     53.49 o 
   1   1   5     4967.83     4947.25    137.46 o 
   2   1   5     1112.58     1040.73     37.32 o 
   3   1   5       33.52       50.02     11.61 o 
   4   1   5      821.66      850.73     36.24 o 
   5   1   5       52.77       57.24      9.97 o 
   6   1   5       39.66       33.88      7.77 o 
   7   1   5        9.55        2.26      6.00 o 
   8   1   5        3.03        0.94      6.68 o 
  -8   2   5        1.32        0.32      6.83 o 
  -7   2   5        4.94        8.07      6.68 o 
  -6   2   5       29.38       21.18      5.32 o 
  -5   2   5       27.77       30.04      5.05 o 
  -4   2   5      181.02      185.51     17.44 o 
  -3   2   5      202.70      205.77     11.61 o 
  -2   2   5       36.13       33.70      4.00 o 
  -1   2   5     1426.47     1407.54     39.22 o 
   0   2   5      844.57      897.07     25.42 o 
   1   2   5     1424.69     1404.53     35.44 o 
   2   2   5       36.44       42.48      7.23 o 
   3   2   5      202.94      240.04     17.06 o 
   4   2   5      182.35      171.20     10.83 o 
   5   2   5       28.76       35.35      5.92 o 
   6   2   5       29.45       21.51      6.14 o 
   7   2   5        5.16        6.91      6.65 o 
   8   2   5        1.32       -4.71      6.89 o 
  -8   3   5        0.33        5.76      7.97 o 
  -7   3   5       10.91       17.24      7.74 o 
  -6   3   5        5.96        4.82      5.68 o 
  -5   3   5      155.29      128.79     11.27 o 
  -4   3   5        0.56        0.24      2.31 o 
  -3   3   5      193.75      191.20      8.75 o 
  -2   3   5     1017.80     1031.02     32.60 o 
  -1   3   5     1430.24     1422.70     39.47 o 
   0   3   5      847.10      833.37     24.17 o 
   1   3   5     1413.17     1369.09     35.25 o 
   2   3   5     1020.15      931.94     64.47 o 
   3   3   5      190.73      180.33     20.70 o 
   4   3   5        0.53       -0.65      4.61 o 
   5   3   5      152.84      129.34     13.63 o 
   6   3   5        5.93        6.74      4.67 o 
   7   3   5       10.88        9.45      6.49 o 
   8   3   5        0.33       -2.55      6.34 o 
  -7   4   5        3.72        7.29     15.48 o 
  -6   4   5       10.58       14.32      6.93 o 
  -5   4   5       71.02       83.76      9.08 o 
  -4   4   5       41.50       27.60      4.29 o 
  -3   4   5       24.91       26.04      5.78 o 
  -2   4   5      118.98      130.00      6.74 o 
  -1   4   5      208.69      223.87     11.44 o 
   0   4   5      457.18      461.40     14.72 o 
   1   4   5      209.88      209.77      9.50 o 
   2   4   5      117.38      101.15      7.00 o 
   3   4   5       25.96       23.71      4.43 o 
   4   4   5       42.09       37.56      6.53 o 
   5   4   5       70.40       70.69     12.56 o 
   6   4   5       10.69       14.02      4.90 o 
   7   4   5        3.76        6.59      8.98 o 
  -7   5   5        0.46        4.75      7.28 o 
  -6   5   5        1.43        2.49      6.19 o 
  -5   5   5       10.07        6.28      3.36 o 
  -4   5   5       42.91       39.97      5.20 o 
  -3   5   5       22.72       23.78      3.93 o 
  -2   5   5      214.41      198.47      9.05 o 
  -1   5   5       31.43       38.15      4.03 o 
   0   5   5      576.94      610.24     19.30 o 
   1   5   5       35.85       36.09      4.40 o 
   2   5   5      216.66      216.99      7.57 o 
   3   5   5       25.14       24.61      3.14 o 
   4   5   5       43.54       50.55     11.32 o 
   5   5   5        9.70       16.72      5.92 o 
   6   5   5        1.40        3.11      4.97 o 
   7   5   5        0.46       -3.06      7.97 o 
  -7   6   5       10.91       13.07      8.31 o 
  -6   6   5        5.59       15.21      5.54 o 
  -5   6   5       35.35       23.93      4.77 o 
  -4   6   5       11.53        9.72      3.65 o 
  -3   6   5       25.95       27.85      4.43 o 
  -2   6   5        2.32       -1.00      2.92 o 
  -1   6   5       18.26       19.51      3.53 o 
   0   6   5       22.78       19.81      5.15 o 
   1   6   5       17.87       14.45      4.66 o 
   2   6   5        2.53        2.17      2.38 o 
   3   6   5       26.88       23.10      6.21 o 
   4   6   5       11.31       13.46      6.25 o 
   5   6   5       36.18       29.31     16.73 o 
   6   6   5        5.55        5.21      7.71 o 
   7   6   5       11.04       11.76      9.39 o 
  -6   7   5        0.50        4.07      5.00 o 
  -5   7   5        0.72       -0.45      3.88 o 
  -4   7   5        1.56        1.85      3.80 o 
  -3   7   5        7.98       14.14      4.39 o 
  -2   7   5      100.85       96.39      8.22 o 
  -1   7   5       14.28       12.73      3.63 o 
   0   7   5      228.30      206.19      9.98 o 
   1   7   5       15.94        7.49      3.66 o 
   2   7   5      100.28       95.09      6.75 o 
   3   7   5        8.00       10.20      3.70 o 
   4   7   5        1.53        2.03      5.02 o 
   5   7   5        0.77        4.60      5.85 o 
   6   7   5        0.52        6.46      8.57 o 
  -5   8   5        0.44       -5.99      5.67 o 
  -4   8   5       25.16       25.59     11.39 o 
  -3   8   5        5.62        5.74      5.13 o 
  -2   8   5       77.79       74.81      9.83 o 
  -1   8   5       26.12       26.83      5.76 o 
   0   8   5       88.05       98.44     13.28 o 
   1   8   5       26.41       32.25      7.92 o 
   2   8   5       77.85       80.81      8.39 o 
   3   8   5        5.79        3.05      4.60 o 
   4   8   5       25.07       28.99      7.67 o 
   5   8   5        0.48        0.08      6.02 o 
  -5   9   5        4.21        5.31      6.99 o 
  -4   9   5        1.42       -5.18      5.93 o 
  -3   9   5       16.07        2.68      5.85 o 
  -2   9   5        4.23        1.60      6.96 o 
  -1   9   5       32.83       31.29      6.40 o 
   0   9   5        0.02        9.17      6.04 o 
   1   9   5       32.95       51.24     10.47 o 
   2   9   5        4.20        0.21      5.66 o 
   3   9   5       16.08       32.78      8.42 o 
   4   9   5        1.43        6.29      6.68 o 
   5   9   5        4.22        5.22      6.97 o 
  -3  10   5        2.23        5.70      7.58 o 
  -2  10   5        0.24       -1.01      6.25 o 
  -1  10   5        2.03       -2.96      7.13 o 
   0  10   5        0.42       -1.63      6.35 o 
   1  10   5        2.05        3.36      6.47 o 
   2  10   5        0.25       -6.27      6.45 o 
   3  10   5        2.22       -8.66      8.57 o 
  -1  11   5        0.72       -3.97     10.32 o 
   0  11   5        0.28        7.43     12.94 o 
   1  11   5        0.70        1.72      7.37 o 
   0   0   6     7930.56     6997.41    221.03 o 
   1   0   6     1754.35     1652.45     46.72 o 
   2   0   6       45.00       60.19      6.61 o 
   3   0   6      103.68      123.49      6.98 o 
   4   0   6      574.91      604.28     22.74 o 
   5   0   6        8.77        4.26      3.51 o 
   6   0   6        7.47        9.58      8.81 o 
   7   0   6        1.57        4.79      6.44 o 
   8   0   6        0.89        4.40      7.61 o 
  -8   1   6        2.89       12.08      7.74 o 
  -7   1   6        1.68        6.21      9.22 o 
  -6   1   6       16.97       17.16      6.64 o 
  -5   1   6        2.24        3.44      3.32 o 
  -4   1   6      321.20      318.87     13.85 o 
  -3   1   6       48.80       54.31     12.43 o 
  -2   1   6     2434.45     2273.99     61.33 o 
  -1   1   6       67.16       63.85      2.42 o 
   0   1   6      164.74      165.76      5.03 o 
   1   1   6       65.60       61.42      3.16 o 
   2   1   6     2465.70     2259.68     74.55 o 
   3   1   6       48.92       58.94      4.80 o 
   4   1   6      332.25      321.51     13.98 o 
   5   1   6        2.52        3.91      3.32 o 
   6   1   6       17.98       15.88      6.48 o 
   7   1   6        1.75        1.81     12.30 o 
   8   1   6        2.98        3.89      7.49 o 
  -8   2   6        3.71        8.66      7.81 o 
  -7   2   6        0.94        6.62      6.41 o 
  -6   2   6       19.78       22.09     17.49 o 
  -5   2   6       11.48       13.12      4.00 o 
  -4   2   6      141.09      146.17     13.87 o 
  -3   2   6      220.41      224.16      8.25 o 
  -2   2   6      870.17      913.59     25.42 o 
  -1   2   6     1560.85     1484.49     41.35 o 
   0   2   6     1140.83     1085.34     27.42 o 
   1   2   6     1556.43     1482.91     37.36 o 
   2   2   6      844.87      828.30     25.83 o 
   3   2   6      216.80      238.83     17.79 o 
   4   2   6      135.59      151.38     10.04 o 
   5   2   6       11.83       10.43      4.29 o 
   6   2   6       19.70       18.64      5.69 o 
   7   2   6        0.95        2.52      6.23 o 
   8   2   6        3.72        2.35      7.28 o 
  -8   3   6        0.84        1.97      7.62 o 
  -7   3   6        1.30        9.74     14.08 o 
  -6   3   6        0.70        0.60      5.57 o 
  -5   3   6        6.09        9.29      3.76 o 
  -4   3   6       11.31       13.87      2.98 o 
  -3   3   6      409.92      432.22     16.03 o 
  -2   3   6       52.27       52.03      3.72 o 
  -1   3   6     1205.44     1169.50     33.09 o 
   0   3   6        0.63        6.13      1.64 o 
   1   3   6     1210.57     1132.64     32.94 o 
   2   3   6       53.68       49.67     11.99 o 
   3   3   6      411.21      420.50     16.93 o 
   4   3   6       12.71        8.40      5.56 o 
   5   3   6        6.35        7.80      4.89 o 
   6   3   6        0.55        2.92      5.19 o 
   7   3   6        1.33        6.03      8.05 o 
   8   3   6        0.87       -1.28      6.10 o 
  -7   4   6        7.94        6.79      7.16 o 
  -6   4   6        0.04        3.58      5.76 o 
  -5   4   6      102.44      112.23     10.05 o 
  -4   4   6      102.43      106.57      6.52 o 
  -3   4   6       53.85       56.83      5.03 o 
  -2   4   6      117.47      122.38     10.15 o 
  -1   4   6       31.35       33.35      6.76 o 
   0   4   6      549.83      499.86     15.79 o 
   1   4   6       33.71       33.59      3.76 o 
   2   4   6      125.79      115.17      5.20 o 
   3   4   6       52.66       48.96      7.19 o 
   4   4   6      102.70      117.91      8.38 o 
   5   4   6      102.84       90.86     15.48 o 
   6   4   6        0.03        0.34      3.91 o 
   7   4   6        7.94        6.42     10.29 o 
  -7   5   6        1.91       -0.30      7.00 o 
  -6   5   6        9.81       12.37      6.93 o 
  -5   5   6       19.67       20.01      6.06 o 
  -4   5   6       60.37       67.41     11.54 o 
  -3   5   6        7.51        7.43      3.39 o 
  -2   5   6       35.02       39.61      4.26 o 
  -1   5   6       14.42       11.75      3.95 o 
   0   5   6      187.29      218.92      9.08 o 
   1   5   6       15.25       10.01      2.50 o 
   2   5   6       34.05       40.66      5.24 o 
   3   5   6        7.20        5.14      2.54 o 
   4   5   6       61.93       49.08      7.10 o 
   5   5   6       19.53       20.50      7.80 o 
   6   5   6       10.04       12.36      5.77 o 
   7   5   6        1.89       -0.34      8.36 o 
  -7   6   6        0.25        1.37      7.61 o 
  -6   6   6        0.24       -0.47      4.91 o 
  -5   6   6        3.64        0.02      3.54 o 
  -4   6   6        6.65        6.05      4.43 o 
  -3   6   6       44.47       40.47      5.31 o 
  -2   6   6       29.31       26.65      4.23 o 
  -1   6   6       77.81       71.89      5.63 o 
   0   6   6        7.29        2.83      2.62 o 
   1   6   6       76.82       78.83      5.69 o 
   2   6   6       26.80       22.85      3.52 o 
   3   6   6       44.25       43.82      6.65 o 
   4   6   6        6.51        8.55      3.57 o 
   5   6   6        3.62        6.58      5.19 o 
   6   6   6        0.23      -10.08      6.72 o 
   7   6   6        0.26       -1.77      8.49 o 
  -6   7   6        1.10       -0.13      4.83 o 
  -5   7   6        9.19        3.38      4.34 o 
  -4   7   6        1.22        2.46      5.08 o 
  -3   7   6       13.79        8.66      4.24 o 
  -2   7   6       16.37        7.86      4.96 o 
  -1   7   6       35.40       31.05      4.41 o 
   0   7   6       18.00       12.05      3.51 o 
   1   7   6       34.63       49.76      9.63 o 
   2   7   6       15.94       19.59      4.03 o 
   3   7   6       13.77       13.02      3.69 o 
   4   7   6        1.30       -3.68      4.33 o 
   5   7   6        9.22        6.19      6.59 o 
   6   7   6        1.16        4.44      8.53 o 
  -5   8   6        2.77       13.96      6.86 o 
  -4   8   6        9.81       25.31      7.11 o 
  -3   8   6        4.99        2.87      5.35 o 
  -2   8   6       17.60       21.89      6.28 o 
  -1   8   6        4.83        7.66      3.84 o 
   0   8   6        9.80        9.41      4.06 o 
   1   8   6        4.66        7.94      3.92 o 
   2   8   6       18.16        5.67      4.45 o 
   3   8   6        5.12        7.93      4.98 o 
   4   8   6        9.95        8.55      5.77 o 
   5   8   6        2.78        6.01      6.09 o 
  -5   9   6        0.73        0.26      9.13 o 
  -4   9   6        5.06        1.68      7.88 o 
  -3   9   6        5.26       11.14      6.69 o 
  -2   9   6        4.59       10.26      6.55 o 
  -1   9   6        5.56        5.42      5.22 o 
   0   9   6        3.13       13.41      5.58 o 
   1   9   6        5.66        8.38      6.06 o 
   2   9   6        4.72        4.17      5.80 o 
   3   9   6        5.32        3.21     12.06 o 
   4   9   6        5.13        6.39      9.71 o 
   5   9   6        0.74        7.29      7.18 o 
  -3  10   6        1.13        1.37      6.79 o 
  -2  10   6        0.48       -0.82      7.26 o 
  -1  10   6        1.26       -3.51      5.78 o 
   0  10   6        0.04       -1.66      5.94 o 
   1  10   6        1.29        2.35      6.64 o 
   2  10   6        0.44        2.43      8.92 o 
   3  10   6        1.15       -7.38      6.57 o 
  -1  11   6        0.38        5.39      7.23 o 
   0  11   6        0.48       -5.38      7.03 o 
   1  11   6        0.39       -9.93      6.62 o 
   1   0   7      172.30      167.78      6.09 o 
   2   0   7      169.97      158.37      6.09 o 
   3   0   7       42.93       44.69      4.13 o 
   4   0   7       25.92       28.71      6.55 o 
   5   0   7        2.49       -2.61      3.01 o 
   6   0   7        7.36        5.87      6.05 o 
   7   0   7        4.61        4.94      6.68 o 
   8   0   7        1.27        7.14      7.56 o 
  -8   1   7        2.08       -1.06      7.06 o 
  -7   1   7        3.10       12.09     12.66 o 
  -6   1   7       11.70        6.58      6.43 o 
  -5   1   7       33.27       31.77     12.47 o 
  -4   1   7      141.65      151.41      8.78 o 
  -3   1   7      227.61      247.67     10.50 o 
  -2   1   7      591.86      547.29     14.51 o 
  -1   1   7      974.38      899.90     20.38 o 
   0   1   7     2254.15     2104.79     51.94 o 
   1   1   7      960.77      858.80     25.68 o 
   2   1   7      567.50      539.70     20.14 o 
   3   1   7      225.43      259.37     11.69 o 
   4   1   7      139.92      149.44      8.95 o 
   5   1   7       33.50       25.00      4.78 o 
   6   1   7       11.51       13.24      6.52 o 
   7   1   7        3.11        1.62      6.60 o 
   8   1   7        2.09       12.61      8.45 o 
  -8   2   7        1.72       26.93      9.07 o 
  -7   2   7        2.11        1.73      8.46 o 
  -6   2   7       18.18        5.00      5.96 o 
  -5   2   7       29.56       30.35      7.16 o 
  -4   2   7       98.37      100.57      7.13 o 
  -3   2   7      195.50      191.01      7.39 o 
  -2   2   7       31.29       33.31      2.71 o 
  -1   2   7      118.86      129.48      4.95 o 
   0   2   7        3.12        6.36      5.46 o 
   1   2   7      117.16      118.35      3.91 o 
   2   2   7       31.47       28.01      5.01 o 
   3   2   7      197.18      187.88     10.51 o 
   4   2   7       96.31      105.44      8.29 o 
   5   2   7       30.17       29.35      5.00 o 
   6   2   7       18.90       24.71      7.74 o 
   7   2   7        2.21        2.84      6.45 o 
   8   2   7        1.78        8.78     14.47 o 
  -8   3   7        2.17       11.07      8.61 o 
  -7   3   7        6.08       15.74      7.94 o 
  -6   3   7        5.06        4.34      7.11 o 
  -5   3   7       11.17       10.37      4.57 o 
  -4   3   7        7.24       12.48      2.93 o 
  -3   3   7      164.18      166.63      7.16 o 
  -2   3   7      409.81      401.85     13.08 o 
  -1   3   7     1838.96     1701.71     47.48 o 
   0   3   7        3.18        4.91      1.57 o 
   1   3   7     1830.28     1675.00     42.62 o 
   2   3   7      414.16      395.90     15.42 o 
   3   3   7      158.43      174.95     11.61 o 
   4   3   7        7.36       11.37      5.99 o 
   5   3   7       11.22        9.90      4.37 o 
   6   3   7        5.14       13.18      8.05 o 
   7   3   7        6.11        7.31      6.72 o 
   8   3   7        2.16        5.72      6.40 o 
  -7   4   7        3.66        0.43      6.68 o 
  -6   4   7        2.81       15.01      6.80 o 
  -5   4   7       67.17       70.41      5.87 o 
  -4   4   7       69.29       83.39      5.64 o 
  -3   4   7      172.16      156.57     11.83 o 
  -2   4   7      287.76      284.60     10.34 o 
  -1   4   7       27.41       33.14      3.47 o 
   0   4   7     1352.05     1378.10     39.46 o 
   1   4   7       28.68       33.43      3.72 o 
   2   4   7      293.46      271.27      8.98 o 
   3   4   7      170.94      156.29      7.98 o 
   4   4   7       66.84       54.27     10.68 o 
   5   4   7       66.79       83.38     13.42 o 
   6   4   7        2.91       10.12      6.12 o 
   7   4   7        3.65        2.80      5.61 o 
  -7   5   7        0.71        8.33      8.02 o 
  -6   5   7        2.17       -0.69      5.61 o 
  -5   5   7        6.22       15.26      4.44 o 
  -4   5   7        7.43        2.49      4.80 o 
  -3   5   7        2.14        1.22      2.91 o 
  -2   5   7      433.01      449.06     15.52 o 
  -1   5   7       73.59       83.72      9.20 o 
   0   5   7     1139.51     1174.20     34.63 o 
   1   5   7       74.14       68.67      4.99 o 
   2   5   7      433.02      438.52     15.20 o 
   3   5   7        1.99        5.08      2.63 o 
   4   5   7        7.40       12.55      5.01 o 
   5   5   7        6.45        4.65      7.24 o 
   6   5   7        2.20        1.81      7.49 o 
   7   5   7        0.72        5.21      8.66 o 
  -7   6   7        5.95        3.36      7.71 o 
  -6   6   7        7.65        7.49      5.89 o 
  -5   6   7       33.47       41.45      7.53 o 
  -4   6   7       36.74       39.42      5.47 o 
  -3   6   7        6.04        4.92      3.78 o 
  -2   6   7       89.96       83.95      6.54 o 
  -1   6   7       12.44       16.18      6.25 o 
   0   6   7        6.69        3.23      2.72 o 
   1   6   7       13.17       12.79      3.85 o 
   2   6   7       89.02       88.68      9.74 o 
   3   6   7        6.34        4.45      2.97 o 
   4   6   7       36.32       36.89      8.62 o 
   5   6   7       33.94       49.68     17.64 o 
   6   6   7        7.64       12.06      9.04 o 
   7   6   7        6.01       -2.54      8.79 o 
  -6   7   7        0.49        0.58      6.23 o 
  -5   7   7        2.48        4.60      5.30 o 
  -4   7   7        1.93        2.74      4.09 o 
  -3   7   7        4.23        4.28      4.39 o 
  -2   7   7        3.32       -2.59      4.64 o 
  -1   7   7       12.40        8.74      3.28 o 
   0   7   7        1.31        5.07      3.30 o 
   1   7   7       12.10       12.31      6.94 o 
   2   7   7        3.05        4.96      3.11 o 
   3   7   7        4.52        7.53      3.37 o 
   4   7   7        1.81        1.61      4.83 o 
   5   7   7        2.54       -2.45      5.28 o 
   6   7   7        0.50        9.17      9.17 o 
  -5   8   7        0.34       -5.04      7.62 o 
  -4   8   7       20.26       15.73      6.52 o 
  -3   8   7        8.07        3.27      4.61 o 
  -2   8   7       47.15       55.26      6.42 o 
  -1   8   7        8.38        9.91      5.20 o 
   0   8   7      186.73      228.78     11.39 o 
   1   8   7        8.41        1.82      4.62 o 
   2   8   7       47.65       46.82      5.79 o 
   3   8   7        8.12        7.15      4.90 o 
   4   8   7       20.60       13.51      6.73 o 
   5   8   7        0.37       -6.32      5.77 o 
  -4   9   7        0.32        1.98      6.16 o 
  -3   9   7       11.78       16.26      6.99 o 
  -2   9   7        5.86        6.70      6.05 o 
  -1   9   7        1.24        5.67      5.07 o 
   0   9   7        6.80       -0.28      4.50 o 
   1   9   7        1.28       10.10      6.16 o 
   2   9   7        5.99        1.18      6.12 o 
   3   9   7       11.77        6.09      6.12 o 
   4   9   7        0.33       -3.53      6.23 o 
  -3  10   7        0.40       -0.75      6.93 o 
  -2  10   7        1.21        7.55      6.66 o 
  -1  10   7        1.04        1.10      5.57 o 
   0  10   7        4.49        4.89      8.31 o 
   1  10   7        1.02        5.18      6.70 o 
   2  10   7        1.19        4.01      8.64 o 
   3  10   7        0.41       14.40      7.84 o 
  -1  11   7        0.24       -7.17      6.56 o 
   0  11   7        0.00       -3.63      7.18 o 
   1  11   7        0.24        0.05      7.51 o 
   0   0   8     1599.54     1673.21     53.88 o 
   1   0   8        6.59        4.18      1.42 o 
   2   0   8      501.99      439.34     14.57 o 
   3   0   8     1759.06     1931.68     62.35 o 
   4   0   8       24.30       20.55      3.77 o 
   5   0   8       37.71       51.36      8.87 o 
   6   0   8       12.31       10.98     14.71 o 
   7   0   8        0.00        7.59      7.76 o 
   8   0   8        0.08       -8.72     10.72 o 
  -8   1   8        1.61        7.70      8.31 o 
  -7   1   8        3.49        0.94      6.91 o 
  -6   1   8       20.26       26.11      7.73 o 
  -5   1   8       11.39       26.75      6.63 o 
  -4   1   8        1.47        3.22      2.50 o 
  -3   1   8       30.10       29.90      3.26 o 
  -2   1   8      298.59      301.26      8.69 o 
  -1   1   8      134.40      134.79      4.27 o 
   0   1   8     1235.47     1231.19     30.98 o 
   1   1   8      138.08      132.63      5.16 o 
   2   1   8      299.75      318.98     12.69 o 
   3   1   8       29.09       32.33      8.63 o 
   4   1   8        1.50        9.38      5.40 o 
   5   1   8       12.02       20.12     13.31 o 
   6   1   8       20.21        7.86      7.65 o 
   7   1   8        3.55        1.40      6.81 o 
   8   1   8        1.60       -5.33      7.45 o 
  -8   2   8        3.02       -4.80      7.01 o 
  -7   2   8        2.40       -1.07      6.71 o 
  -6   2   8       13.20       17.31      6.96 o 
  -5   2   8       46.82       38.24      7.73 o 
  -4   2   8      117.50      121.67      7.68 o 
  -3   2   8      372.80      366.63     11.66 o 
  -2   2   8      232.55      225.58      7.14 o 
  -1   2   8      862.15      760.83     19.60 o 
   0   2   8      167.54      177.11      6.48 o 
   1   2   8      858.82      741.31     17.96 o 
   2   2   8      233.17      232.85     10.30 o 
   3   2   8      367.77      324.49     15.08 o 
   4   2   8      118.01      112.14     13.51 o 
   5   2   8       47.56       45.10      9.83 o 
   6   2   8       13.30       12.79      6.54 o 
   7   2   8        2.41        0.13      8.49 o 
   8   2   8        3.04       -7.46     14.49 o 
  -7   3   8        6.46        8.45      7.39 o 
  -6   3   8        9.75        5.39      5.82 o 
  -5   3   8       25.20       18.67      6.19 o 
  -4   3   8       17.72       12.95      2.92 o 
  -3   3   8      164.05      154.40      7.98 o 
  -2   3   8      374.24      394.93     20.09 o 
  -1   3   8      795.56      745.01     22.46 o 
   0   3   8      675.18      731.56     21.66 o 
   1   3   8      805.79      759.92     20.14 o 
   2   3   8      374.21      385.04     15.11 o 
   3   3   8      170.31      153.17      9.57 o 
   4   3   8       17.53        8.33      6.14 o 
   5   3   8       27.02       29.26     10.17 o 
   6   3   8        9.71        6.14     10.10 o 
   7   3   8        6.76       10.82     10.70 o 
  -7   4   8        9.40        7.44      9.71 o 
  -6   4   8        1.16        9.35      6.28 o 
  -5   4   8       69.74       69.21     20.36 o 
  -4   4   8       10.07       10.25      2.92 o 
  -3   4   8       95.54       94.43     12.66 o 
  -2   4   8       88.73       94.31      9.51 o 
  -1   4   8       40.66       34.97      3.56 o 
   0   4   8       10.76        9.11      2.16 o 
   1   4   8       35.39       33.40      2.91 o 
   2   4   8       87.76       82.58      4.16 o 
   3   4   8      100.79      105.35      7.79 o 
   4   4   8       10.25       10.64      6.29 o 
   5   4   8       70.92       53.41     11.20 o 
   6   4   8        1.21        3.30      5.07 o 
   7   4   8        9.41       21.55      8.61 o 
  -7   5   8        4.42        1.62      7.35 o 
  -6   5   8        7.17       15.91      7.03 o 
  -5   5   8        5.39        5.71      3.69 o 
  -4   5   8      112.46      118.58     21.38 o 
  -3   5   8       42.93       44.19      5.19 o 
  -2   5   8       68.14       73.04     10.81 o 
  -1   5   8       24.16       28.73      5.08 o 
   0   5   8       53.87       53.69      4.51 o 
   1   5   8       25.00       22.98      5.94 o 
   2   5   8       69.23       85.03      5.72 o 
   3   5   8       42.79       41.13      4.44 o 
   4   5   8      112.93      106.37     10.32 o 
   5   5   8        4.99       10.25      7.62 o 
   6   5   8        7.21        4.48      7.84 o 
   7   5   8        4.40       -2.65      8.53 o 
  -6   6   8        2.80        5.14      6.00 o 
  -5   6   8        4.82        6.87      4.94 o 
  -4   6   8       19.57       15.34      4.30 o 
  -3   6   8       67.84       80.60      6.84 o 
  -2   6   8       55.63       56.94      5.64 o 
  -1   6   8      238.71      259.29     10.73 o 
   0   6   8       22.89       20.57      3.62 o 
   1   6   8      235.17      247.95     10.44 o 
   2   6   8       55.93       68.16      5.64 o 
   3   6   8       65.35       45.76      5.22 o 
   4   6   8       19.58       14.39      4.64 o 
   5   6   8        4.67        0.56      6.85 o 
   6   6   8        2.84        4.26      8.49 o 
  -6   7   8        0.36       -8.07      5.38 o 
  -5   7   8        9.43        5.87      5.84 o 
  -4   7   8       12.10        9.45      4.43 o 
  -3   7   8       90.15       94.45      8.45 o 
  -2   7   8       27.78       35.13      9.37 o 
  -1   7   8       92.24       87.35      7.96 o 
   0   7   8       57.51       41.79      4.86 o 
   1   7   8       93.39       93.31      6.84 o 
   2   7   8       27.18       13.38      3.62 o 
   3   7   8       91.22       92.50      7.25 o 
   4   7   8       12.00       15.27      4.58 o 
   5   7   8        9.64       11.04      6.74 o 
   6   7   8        0.36       -1.51      7.45 o 
  -5   8   8        1.23        3.49      8.57 o 
  -4   8   8        3.69        7.17      5.05 o 
  -3   8   8        3.39        8.65      4.93 o 
  -2   8   8       16.70       12.01      4.28 o 
  -1   8   8       38.84       33.01      7.89 o 
   0   8   8       35.48       34.72      5.45 o 
   1   8   8       38.88       48.27      6.98 o 
   2   8   8       16.86       17.40      4.48 o 
   3   8   8        3.31       16.45      5.30 o 
   4   8   8        3.68       -1.82      5.16 o 
   5   8   8        1.20       11.49      6.87 o 
  -4   9   8        1.63       -1.45      6.18 o 
  -3   9   8        0.58        6.36      6.37 o 
  -2   9   8        1.61       -2.32      5.43 o 
  -1   9   8        7.27        7.23      5.24 o 
   0   9   8        0.35       14.57      5.52 o 
   1   9   8        7.21        3.30      4.71 o 
   2   9   8        1.60        6.94     12.08 o 
   3   9   8        0.55       -3.97      5.27 o 
   4   9   8        1.66       -0.05      6.15 o 
  -3  10   8        0.71        2.89      6.52 o 
  -2  10   8        0.98        5.29      6.96 o 
  -1  10   8        2.94        7.24      5.86 o 
   0  10   8        0.34       -0.15      6.33 o 
   1  10   8        2.97        7.91      6.68 o 
   2  10   8        0.98        9.52     19.25 o 
   3  10   8        0.74       -1.83      8.36 o 
  -1  11   8        0.26       10.98      7.51 o 
   0  11   8        0.28        8.63      9.88 o 
   1  11   8        0.26        0.94      7.39 o 
   1   0   9      338.35      352.78     11.42 o 
   2   0   9       40.05       39.31      3.52 o 
   3   0   9     1371.74     1443.88     47.46 o 
   4   0   9      158.85      146.11      8.52 o 
   5   0   9      209.50      208.37     16.66 o 
   6   0   9       37.77       36.47      8.68 o 
   7   0   9       27.66       44.70     10.33 o 
   8   0   9        0.65       -1.66      8.14 o 
  -8   1   9        2.57        5.99      7.90 o 
  -7   1   9        2.23       -3.56      6.70 o 
  -6   1   9        2.38       -0.40      6.29 o 
  -5   1   9       47.79       53.04      8.66 o 
  -4   1   9       51.11       64.72      5.50 o 
  -3   1   9      215.61      234.35      9.68 o 
  -2   1   9     1061.91     1068.34     28.00 o 
  -1   1   9     2013.47     1908.73     42.63 o 
   0   1   9     3879.51     3659.06     82.40 o 
   1   1   9     2011.58     1864.79     53.56 o 
   2   1   9     1076.71     1094.80     37.15 o 
   3   1   9      215.40      213.69      8.98 o 
   4   1   9       52.15       55.93      6.93 o 
   5   1   9       47.10       46.05     13.87 o 
   6   1   9        2.48        6.31      6.32 o 
   7   1   9        2.22        0.86      9.60 o 
   8   1   9        2.58       -0.78      7.68 o 
  -8   2   9        2.83        0.41      7.60 o 
  -7   2   9        8.21       11.22      7.95 o 
  -6   2   9       28.77       39.04      8.61 o 
  -5   2   9       57.51       45.61      8.05 o 
  -4   2   9      108.71      124.60      7.68 o 
  -3   2   9       56.97       53.02      4.03 o 
  -2   2   9       78.54       65.03      4.35 o 
  -1   2   9       71.90       72.42      3.66 o 
   0   2   9       74.01       63.85      2.98 o 
   1   2   9       73.65       61.71      4.74 o 
   2   2   9       81.82       69.00     11.40 o 
   3   2   9       55.85       57.40      6.13 o 
   4   2   9      111.39      104.88     14.89 o 
   5   2   9       56.38       36.84     14.56 o 
   6   2   9       29.37       39.99      9.22 o 
   7   2   9        8.06        2.79      7.34 o 
   8   2   9        2.91        2.33      7.77 o 
  -7   3   9        2.53        9.37      7.52 o 
  -6   3   9       11.32       14.66      7.49 o 
  -5   3   9        6.85       19.69      6.10 o 
  -4   3   9       43.88       56.44      7.76 o 
  -3   3   9       56.62       62.23      4.32 o 
  -2   3   9        0.17        2.17      1.97 o 
  -1   3   9       52.76       54.82      4.50 o 
   0   3   9      158.98      146.62      6.00 o 
   1   3   9       53.56       55.47      3.23 o 
   2   3   9        0.02       -1.90      1.91 o 
   3   3   9       59.96       63.62      8.17 o 
   4   3   9       45.04       42.62     14.04 o 
   5   3   9        6.65        8.11      5.47 o 
   6   3   9       11.45       16.70      6.87 o 
   7   3   9        2.56        0.89      6.46 o 
  -7   4   9        1.76       -8.64      6.77 o 
  -6   4   9        0.31       -5.71      5.52 o 
  -5   4   9        8.47       11.22      5.32 o 
  -4   4   9       41.85       44.68      5.12 o 
  -3   4   9        4.60        7.97      3.94 o 
  -2   4   9       37.69       42.50      6.08 o 
  -1   4   9       78.56       74.76      4.94 o 
   0   4   9      400.09      423.61     13.93 o 
   1   4   9       76.97       79.41      4.41 o 
   2   4   9       39.65       44.84      4.38 o 
   3   4   9        5.21        1.91      3.08 o 
   4   4   9       44.08       41.11      7.54 o 
   5   4   9        8.92        7.59      5.64 o 
   6   4   9        0.25        4.21      5.94 o 
   7   4   9        1.77        6.27      9.07 o 
  -7   5   9        1.61        7.14      7.41 o 
  -6   5   9       13.12       16.76     16.17 o 
  -5   5   9        8.16        8.89      5.37 o 
  -4   5   9       16.27       16.36      4.20 o 
  -3   5   9      118.55      138.08      8.18 o 
  -2   5   9      357.60      392.82     14.12 o 
  -1   5   9      412.56      445.29     15.00 o 
   0   5   9      708.81      687.72     21.62 o 
   1   5   9      414.76      416.54     14.65 o 
   2   5   9      358.79      382.29     13.89 o 
   3   5   9      119.75      121.26     10.03 o 
   4   5   9       16.92       11.36      4.78 o 
   5   5   9        8.07        5.51      7.58 o 
   6   5   9       13.13       13.69      7.06 o 
   7   5   9        1.61        1.26      7.28 o 
  -6   6   9        5.65       -0.47      5.68 o 
  -5   6   9        3.00        2.31      5.18 o 
  -4   6   9       30.21       37.44      5.57 o 
  -3   6   9        7.04        8.50      3.71 o 
  -2   6   9       71.94       84.26      6.50 o 
  -1   6   9       12.76        3.38      3.87 o 
   0   6   9       27.32       35.39      4.14 o 
   1   6   9       12.63        4.53      4.12 o 
   2   6   9       72.07       80.09      6.02 o 
   3   6   9        6.63        9.22      3.18 o 
   4   6   9       30.38       36.21      4.98 o 
   5   6   9        2.86        3.88      7.19 o 
   6   6   9        5.72       12.53     10.16 o 
  -6   7   9        1.08        4.25      7.00 o 
  -5   7   9        8.80        9.64      5.84 o 
  -4   7   9        1.30       -0.93      5.09 o 
  -3   7   9       40.82       23.90      7.60 o 
  -2   7   9       28.19       33.76      4.96 o 
  -1   7   9      121.62      121.04     15.87 o 
   0   7   9        2.60        3.78      3.16 o 
   1   7   9      122.40      132.16      9.08 o 
   2   7   9       28.24       29.36      5.03 o 
   3   7   9       41.14       40.37      8.93 o 
   4   7   9        1.38        7.02      4.17 o 
   5   7   9        8.87       15.52      6.85 o 
   6   7   9        1.07       -5.38      7.32 o 
  -5   8   9        1.23        2.10      6.30 o 
  -4   8   9        7.87       -1.30      5.69 o 
  -3   8   9        7.63        3.54      5.05 o 
  -2   8   9       62.31       57.55      6.42 o 
  -1   8   9       24.10       24.29      4.64 o 
   0   8   9       14.24       17.39      4.36 o 
   1   8   9       23.93       18.97      4.33 o 
   2   8   9       63.19       56.10      6.23 o 
   3   8   9        7.50       12.26      6.57 o 
   4   8   9        8.10       -4.88      5.28 o 
   5   8   9        1.20        2.28      6.21 o 
  -4   9   9        0.07        5.86      8.79 o 
  -3   9   9        3.57        8.96      6.79 o 
  -2   9   9        3.31       -3.98      4.88 o 
  -1   9   9        1.40        4.15      6.68 o 
   0   9   9       22.34       27.56      5.96 o 
   1   9   9        1.36        2.86      4.65 o 
   2   9   9        3.22       -2.19      4.91 o 
   3   9   9        3.51        6.77      5.59 o 
   4   9   9        0.06       -3.97      6.32 o 
  -3  10   9        0.89       12.82      7.64 o 
  -2  10   9        1.91        7.87      6.94 o 
  -1  10   9        3.60        2.01      5.70 o 
   0  10   9        2.29        6.90      6.88 o 
   1  10   9        3.61       10.41      6.85 o 
   2  10   9        1.91        1.64      6.90 o 
   3  10   9        0.88        8.87      7.43 o 
   0  11   9        0.20       -1.28      9.00 o 
   0   0  10      163.50      152.02      9.43 o 
   1   0  10       94.52      100.04      5.54 o 
   2   0  10       39.60       39.20      6.10 o 
   3   0  10       77.95       84.73      8.26 o 
   4   0  10       53.15       49.26      7.67 o 
   5   0  10        9.11        9.62      5.57 o 
   6   0  10        9.16        4.22      6.36 o 
   7   0  10        8.64        6.54      7.79 o 
   8   0  10        0.74       -1.91      8.05 o 
  -8   1  10        3.22        1.72      8.61 o 
  -7   1  10        9.01       25.14      8.57 o 
  -6   1  10       13.26       19.17      7.58 o 
  -5   1  10       30.97       35.62      7.68 o 
  -4   1  10       21.27       31.81      6.41 o 
  -3   1  10      157.06      170.75     13.06 o 
  -2   1  10      474.41      448.57     12.73 o 
  -1   1  10      208.96      217.91      6.84 o 
   0   1  10     1807.75     1809.02     41.35 o 
   1   1  10      210.07      224.01      6.68 o 
   2   1  10      475.12      442.54     14.83 o 
   3   1  10      160.18      185.74      7.80 o 
   4   1  10       22.10       24.87     10.68 o 
   5   1  10       30.97       17.75      6.67 o 
   6   1  10       12.76       18.72     15.83 o 
   7   1  10        9.03        4.59      7.22 o 
   8   1  10        3.15       19.13      9.26 o 
  -8   2  10        1.29        9.20      8.81 o 
  -7   2  10        4.25       11.76      7.90 o 
  -6   2  10       14.62        6.70      6.33 o 
  -5   2  10       16.75       15.10      7.49 o 
  -4   2  10      144.00      151.95     12.44 o 
  -3   2  10      198.64      212.14      7.83 o 
  -2   2  10     1595.90     1626.14     40.09 o 
  -1   2  10        0.83        2.21      1.48 o 
   0   2  10      867.94      833.98     21.63 o 
   1   2  10        0.77        0.61      1.06 o 
   2   2  10     1608.28     1559.19     53.81 o 
   3   2  10      199.38      206.26     11.36 o 
   4   2  10      144.25      137.85     14.10 o 
   5   2  10       16.53       13.23     10.94 o 
   6   2  10       14.50       -0.47      5.82 o 
   7   2  10        4.26        1.19      7.33 o 
   8   2  10        1.30        4.32      7.80 o 
  -7   3  10        5.65        4.85      7.28 o 
  -6   3  10       11.19       11.74      6.96 o 
  -5   3  10       14.12       18.10      6.30 o 
  -4   3  10       60.42       92.43      6.76 o 
  -3   3  10       56.79       60.87      5.27 o 
  -2   3  10      567.44      580.49     17.79 o 
  -1   3  10      313.25      336.17     15.88 o 
   0   3  10     1840.50     1970.08     49.49 o 
   1   3  10      317.09      352.40     10.30 o 
   2   3  10      560.03      559.11     18.22 o 
   3   3  10       58.73       53.09      6.04 o 
   4   3  10       59.29       63.93     17.79 o 
   5   3  10       14.67       18.32     10.55 o 
   6   3  10       10.62       -2.19      5.66 o 
   7   3  10        5.74       -3.40      7.03 o 
  -7   4  10        5.87        1.68      7.40 o 
  -6   4  10        7.92        7.10     10.14 o 
  -5   4  10        4.02        6.97      5.20 o 
  -4   4  10       25.41       22.86      4.27 o 
  -3   4  10      215.30      226.34     15.45 o 
  -2   4  10       94.69      105.58      9.11 o 
  -1   4  10      102.66      112.11      7.22 o 
   0   4  10       69.39       49.92      4.87 o 
   1   4  10      107.18      103.28      4.76 o 
   2   4  10       91.74       97.85      5.28 o 
   3   4  10      218.67      216.70     10.04 o 
   4   4  10       24.38       11.82      4.82 o 
   5   4  10        4.15        7.81      5.85 o 
   6   4  10        7.81        5.49      6.66 o 
   7   4  10        5.85        5.80      8.46 o 
  -7   5  10        2.29       -1.55     16.91 o 
  -6   5  10        1.74        3.77      5.60 o 
  -5   5  10        4.74       -0.32      4.46 o 
  -4   5  10       27.50       30.81      5.46 o 
  -3   5  10        8.99        6.42      3.10 o 
  -2   5  10      113.75      115.51      6.89 o 
  -1   5  10       15.17       14.18      3.52 o 
   0   5  10        0.55        6.00      2.41 o 
   1   5  10       14.86       24.21      4.14 o 
   2   5  10      116.72      107.07      6.68 o 
   3   5  10        9.24       12.86      3.01 o 
   4   5  10       28.77       28.40      4.76 o 
   5   5  10        4.90        0.94      5.42 o 
   6   5  10        1.89       -4.58      5.90 o 
   7   5  10        2.31       -4.70      6.97 o 
  -6   6  10        2.29       -0.05      5.59 o 
  -5   6  10        0.16       -4.30      5.12 o 
  -4   6  10       99.12       91.23     11.61 o 
  -3   6  10        3.75        3.11      3.45 o 
  -2   6  10      207.38      196.17      9.87 o 
  -1   6  10       39.06       51.27      5.36 o 
   0   6  10      478.95      510.91     17.54 o 
   1   6  10       39.27       36.59      4.33 o 
   2   6  10      210.74      207.38     14.96 o 
   3   6  10        3.81        0.76      3.00 o 
   4   6  10       99.66       87.62      7.19 o 
   5   6  10        0.16       -4.58      4.17 o 
   6   6  10        2.29        3.96      9.09 o 
  -6   7  10        2.28        0.42      6.83 o 
  -5   7  10        3.85       -1.85      7.80 o 
  -4   7  10       13.12       19.96      7.47 o 
  -3   7  10       28.01       10.12      6.49 o 
  -2   7  10       93.70       81.20      7.63 o 
  -1   7  10       34.72       36.24      9.58 o 
   0   7  10      132.67      125.88     10.16 o 
   1   7  10       35.63       35.39      7.80 o 
   2   7  10       92.37       88.14      6.89 o 
   3   7  10       28.55       39.05      5.25 o 
   4   7  10       12.69       20.71      4.65 o 
   5   7  10        3.95        5.48      4.60 o 
   6   7  10        2.20        2.28      8.66 o 
  -5   8  10        0.00       15.16     10.98 o 
  -4   8  10        1.60       -0.65      5.98 o 
  -3   8  10        1.29       -3.68      4.45 o 
  -2   8  10        6.83       14.13      4.40 o 
  -1   8  10       28.84       23.60      5.08 o 
   0   8  10       12.66       16.95      4.60 o 
   1   8  10       28.93       22.17      4.56 o 
   2   8  10        6.62        7.38      4.11 o 
   3   8  10        1.22       -1.54      4.05 o 
   4   8  10        1.57        7.18      5.33 o 
   5   8  10        0.00       -6.84      6.09 o 
  -4   9  10        0.89        6.55      8.92 o 
  -3   9  10        1.59        1.37      6.00 o 
  -2   9  10        3.49        4.59      5.14 o 
  -1   9  10        2.46       13.27      5.46 o 
   0   9  10        5.65        9.32      4.37 o 
   1   9  10        2.50        0.57      4.08 o 
   2   9  10        3.52       -2.62      5.10 o 
   3   9  10        1.60        7.77      5.96 o 
   4   9  10        0.91       -5.44      6.55 o 
  -3  10  10        0.03       -3.07      6.60 o 
  -2  10  10        3.22       -1.96      6.31 o 
  -1  10  10        1.47       -2.18      5.46 o 
   0  10  10        1.29        7.43      5.52 o 
   1  10  10        1.45        1.75      6.69 o 
   2  10  10        3.20       16.51      9.88 o 
   3  10  10        0.03        5.16      7.51 o 
   1   0  11       69.05       63.88      5.75 o 
   2   0  11      182.01      174.89     13.63 o 
   3   0  11      482.32      437.85     18.04 o 
   4   0  11      229.12      258.68     37.32 o 
   5   0  11      161.99      164.47     18.93 o 
   6   0  11        1.08        0.18      5.96 o 
   7   0  11        7.93        6.33      7.79 o 
   8   0  11        0.52        2.78     12.30 o 
  -8   1  11        0.57        1.79      8.22 o 
  -7   1  11       10.31       21.56      8.35 o 
  -6   1  11        1.17       10.14      6.57 o 
  -5   1  11        2.07       -0.93      4.78 o 
  -4   1  11       30.65       18.75      5.36 o 
  -3   1  11       85.76       97.12     15.48 o 
  -2   1  11       42.22       34.32      2.52 o 
  -1   1  11      872.52      781.83     20.89 o 
   0   1  11     1815.71     1724.32     39.62 o 
   1   1  11      864.72      807.94     20.76 o 
   2   1  11       41.07       46.32      4.07 o 
   3   1  11       92.53       85.78      6.11 o 
   4   1  11       30.01       28.41     21.60 o 
   5   1  11        2.16        3.27      5.29 o 
   6   1  11        1.14        4.29      5.70 o 
   7   1  11       10.29       11.99     13.33 o 
   8   1  11        0.57       -3.44      8.21 o 
  -7   2  11       10.99       10.77      7.92 o 
  -6   2  11        2.14       14.03      7.25 o 
  -5   2  11       23.63       37.62      8.09 o 
  -4   2  11      171.70      176.26     13.65 o 
  -3   2  11      158.99      162.92     10.48 o 
  -2   2  11       77.23       86.60      5.02 o 
  -1   2  11      865.09      883.40     20.81 o 
   0   2  11     1272.56     1377.89     38.82 o 
   1   2  11      854.84      868.64     23.36 o 
   2   2  11       76.11       94.12      7.96 o 
   3   2  11      154.76      133.38      9.18 o 
   4   2  11      170.43      180.85     14.00 o 
   5   2  11       22.63       18.18      6.40 o 
   6   2  11        2.10       -1.93      5.89 o 
   7   2  11       10.67        8.57      9.35 o 
  -7   3  11        0.66       -3.39      7.28 o 
  -6   3  11        0.56       -2.82      5.59 o 
  -5   3  11        4.68        6.12      5.61 o 
  -4   3  11        2.53        3.20      4.18 o 
  -3   3  11       46.94       52.23      5.27 o 
  -2   3  11       97.23      101.99      7.37 o 
  -1   3  11      434.12      385.65     11.57 o 
   0   3  11      490.59      503.65     14.03 o 
   1   3  11      447.32      413.99     10.56 o 
   2   3  11       98.31      100.99      5.19 o 
   3   3  11       46.76       55.95      6.29 o 
   4   3  11        2.71       -1.11      3.60 o 
   5   3  11        4.95        1.07      4.75 o 
   6   3  11        0.56       -2.07      6.87 o 
   7   3  11        0.65        3.55      7.16 o 
  -7   4  11        0.99       10.61      8.49 o 
  -6   4  11       18.30       25.76      7.86 o 
  -5   4  11       25.05       25.85     21.54 o 
  -4   4  11       96.37      115.80     11.44 o 
  -3   4  11       44.06       45.47      4.40 o 
  -2   4  11       96.59      100.46      5.89 o 
  -1   4  11      135.59      154.30     15.87 o 
   0   4  11        3.20        4.76      2.54 o 
   1   4  11      133.13      139.31      5.77 o 
   2   4  11       95.05      102.89      7.91 o 
   3   4  11       45.60       45.80      5.11 o 
   4   4  11       95.57      106.60      9.46 o 
   5   4  11       26.05        7.35     18.63 o 
   6   4  11       18.23       17.98     10.10 o 
   7   4  11        0.92       14.37      8.76 o 
  -7   5  11        1.56       -5.02      7.39 o 
  -6   5  11       10.46       11.92     10.27 o 
  -5   5  11        5.34        5.52      4.79 o 
  -4   5  11       46.32       62.33      6.71 o 
  -3   5  11       84.47       93.31      6.49 o 
  -2   5  11       30.48       37.95      4.47 o 
  -1   5  11      474.88      502.85     17.69 o 
   0   5  11        0.12        5.62      2.54 o 
   1   5  11      478.10      469.15     19.92 o 
   2   5  11       30.25       33.66      4.02 o 
   3   5  11       84.33      101.72      6.98 o 
   4   5  11       45.97       38.46      7.29 o 
   5   5  11        5.35        1.18      5.64 o 
   6   5  11       10.44       15.05      7.85 o 
   7   5  11        1.56       -8.62      7.14 o 
  -6   6  11        3.20        0.98      5.94 o 
  -5   6  11        4.32       -2.50      5.48 o 
  -4   6  11       11.81       19.82      5.60 o 
  -3   6  11        4.54        6.81      5.49 o 
  -2   6  11       22.41       22.86      4.17 o 
  -1   6  11       94.50      105.29     10.31 o 
   0   6  11       31.36       33.97      4.36 o 
   1   6  11       93.79      101.06      6.68 o 
   2   6  11       22.99       21.16      3.90 o 
   3   6  11        4.08        4.48      3.11 o 
   4   6  11       11.84       15.89      4.02 o 
   5   6  11        4.15       13.92      5.81 o 
   6   6  11        3.17       -0.86      8.36 o 
  -6   7  11        1.19        4.70      6.89 o 
  -5   7  11       11.99       11.22      7.02 o 
  -4   7  11        6.49        6.55      5.33 o 
  -3   7  11       78.77       80.14      7.21 o 
  -2   7  11        7.75        5.70      3.55 o 
  -1   7  11       96.86       94.98     13.38 o 
   0   7  11       96.58       89.01      6.82 o 
   1   7  11       96.01       89.46      6.66 o 
   2   7  11        7.53        3.98      3.35 o 
   3   7  11       79.04       73.66      6.73 o 
   4   7  11        6.36        4.65      3.73 o 
   5   7  11       11.95       17.35      6.37 o 
   6   7  11        1.17        1.81      9.56 o 
  -5   8  11        2.72       -5.77      9.73 o 
  -4   8  11        6.75        8.38     11.48 o 
  -3   8  11       12.18       13.86      6.64 o 
  -2   8  11        8.77       12.43      4.46 o 
  -1   8  11       22.10       17.07      4.63 o 
   0   8  11       17.54       15.22      4.12 o 
   1   8  11       21.81       28.80      4.77 o 
   2   8  11        8.79        3.94      3.86 o 
   3   8  11       11.86       17.40      4.78 o 
   4   8  11        6.74        1.36      5.33 o 
   5   8  11        2.63        1.39      6.70 o 
  -4   9  11        1.78       -7.24      8.18 o 
  -3   9  11        2.81       13.01      9.91 o 
  -2   9  11        1.41       -0.70      5.01 o 
  -1   9  11        4.90        2.89      4.03 o 
   0   9  11        0.18        0.89      4.52 o 
   1   9  11        4.69        6.28      4.43 o 
   2   9  11        1.42        1.16      4.35 o 
   3   9  11        2.76        7.26      5.59 o 
   4   9  11        1.80        4.67      5.98 o 
  -3  10  11        0.24       10.90     11.11 o 
  -2  10  11        0.00       -0.12      5.78 o 
  -1  10  11        0.28        0.85      5.51 o 
   0  10  11        0.07        3.78      5.20 o 
   1  10  11        0.29        4.05      6.58 o 
   2  10  11        0.00       -8.95      5.97 o 
   3  10  11        0.25       -2.02      6.82 o 
   0   0  12       29.97       32.45      5.63 o 
   1   0  12      345.73      328.57     11.21 o 
   2   0  12        0.15        4.97      2.24 o 
   3   0  12      409.01      387.51     20.75 o 
   4   0  12        2.25        7.42      4.50 o 
   5   0  12       30.43       44.55      8.32 o 
   6   0  12        0.32       -4.85      5.46 o 
   7   0  12        0.68       -5.51      6.86 o 
  -7   1  12        1.31        3.70      7.26 o 
  -6   1  12        1.72        2.40      6.13 o 
  -5   1  12       12.65       16.27      6.28 o 
  -4   1  12      152.44      146.54     12.92 o 
  -3   1  12      145.48      135.20     10.79 o 
  -2   1  12      571.83      565.68     15.75 o 
  -1   1  12     1523.44     1505.82     40.77 o 
   0   1  12       66.83       64.57      2.98 o 
   1   1  12     1512.76     1536.44     35.31 o 
   2   1  12      580.13      562.12     22.43 o 
   3   1  12      139.85      118.18      8.51 o 
   4   1  12      151.69      169.91     18.50 o 
   5   1  12       11.60       15.05      6.37 o 
   6   1  12        1.71        0.58      6.02 o 
   7   1  12        1.36      -10.22      6.85 o 
  -7   2  12        1.40        7.49      7.73 o 
  -6   2  12        5.30        6.24      6.49 o 
  -5   2  12        1.47        4.29      5.52 o 
  -4   2  12       17.14       17.00      5.27 o 
  -3   2  12      182.83      188.34     11.31 o 
  -2   2  12      797.01      714.82     18.90 o 
  -1   2  12      363.62      337.92      9.04 o 
   0   2  12     4484.06     4553.10    124.47 o 
   1   2  12      364.39      342.71     13.29 o 
   2   2  12      797.80      720.53     22.50 o 
   3   2  12      178.63      165.33     10.29 o 
   4   2  12       17.20       11.20      5.16 o 
   5   2  12        1.39        1.52      5.16 o 
   6   2  12        5.24       -7.28      7.86 o 
   7   2  12        1.41       14.59      8.21 o 
  -7   3  12        6.86        4.38      7.88 o 
  -6   3  12        4.81        2.04      8.14 o 
  -5   3  12       52.05       67.51      9.83 o 
  -4   3  12      141.01      142.54     14.19 o 
  -3   3  12      133.64      132.45      6.99 o 
  -2   3  12      369.96      374.07     11.75 o 
  -1   3  12       52.32       48.00      3.20 o 
   0   3  12     1106.67     1198.30     30.92 o 
   1   3  12       52.11       60.59      3.10 o 
   2   3  12      365.53      343.47     13.42 o 
   3   3  12      129.72      149.78     29.45 o 
   4   3  12      138.48      125.43     13.46 o 
   5   3  12       50.75       56.89     21.60 o 
   6   3  12        4.91       13.10      7.23 o 
   7   3  12        6.85        1.42      7.85 o 
  -7   4  12        0.91        7.08      7.93 o 
  -6   4  12        4.67       15.31      7.19 o 
  -5   4  12       45.73       38.81      7.88 o 
  -4   4  12        3.20        1.95      4.24 o 
  -3   4  12      135.83      138.96      7.65 o 
  -2   4  12       26.04       24.63      3.74 o 
  -1   4  12      278.91      296.13     10.78 o 
   0   4  12       50.76       46.57      5.74 o 
   1   4  12      272.14      289.65     10.77 o 
   2   4  12       26.43       20.95      2.95 o 
   3   4  12      134.47      135.51      7.88 o 
   4   4  12        2.87        7.37      4.50 o 
   5   4  12       45.37       58.50      9.43 o 
   6   4  12        4.62        4.43      6.69 o 
   7   4  12        0.91        0.97      7.23 o 
  -7   5  12        1.77       -1.46      7.52 o 
  -6   5  12        2.66        0.98      7.26 o 
  -5   5  12       28.14       24.37      7.10 o 
  -4   5  12        5.72        0.00      6.59 o 
  -3   5  12       57.13       60.03     15.29 o 
  -2   5  12       21.21       16.18      3.44 o 
  -1   5  12       21.81       12.40      3.12 o 
   0   5  12       24.33       22.22      3.34 o 
   1   5  12       21.59       27.89      3.69 o 
   2   5  12       21.82       31.79      5.40 o 
   3   5  12       55.41       54.28      5.35 o 
   4   5  12        5.76       -1.41      3.45 o 
   5   5  12       27.39       32.14      7.91 o 
   6   5  12        2.64        6.67     10.16 o 
   7   5  12        1.72        0.62      8.06 o 
  -6   6  12        4.61        7.32      6.03 o 
  -5   6  12        1.48        2.47      5.47 o 
  -4   6  12       39.01       43.59     12.02 o 
  -3   6  12       19.85       16.52      6.40 o 
  -2   6  12      177.58      181.37     12.14 o 
  -1   6  12       47.55       49.98      5.89 o 
   0   6  12      173.78      174.61     21.03 o 
   1   6  12       45.54       40.75      8.68 o 
   2   6  12      176.84      177.43     15.32 o 
   3   6  12       18.98       22.50      4.19 o 
   4   6  12       38.50       37.22      7.81 o 
   5   6  12        1.42       -1.55      4.46 o 
   6   6  12        4.54       -2.97      7.75 o 
  -5   7  12        5.89        6.82      6.56 o 
  -4   7  12       16.52       10.55     10.21 o 
  -3   7  12       13.11        6.48      4.91 o 
  -2   7  12       43.81       51.01      5.69 o 
  -1   7  12        5.03        4.15      3.28 o 
   0   7  12        9.94       11.54      3.64 o 
   1   7  12        4.95        2.06      3.15 o 
   2   7  12       43.01       33.07      4.90 o 
   3   7  12       12.81       10.17      3.84 o 
   4   7  12       16.14       12.94      4.55 o 
   5   7  12        5.77       11.35      5.74 o 
  -5   8  12        0.80        8.49     12.28 o 
  -4   8  12        2.48        1.68     11.20 o 
  -3   8  12        3.67        2.91      6.24 o 
  -2   8  12        7.09        8.05      6.39 o 
  -1   8  12       32.95       35.39      5.17 o 
   0   8  12        1.16        2.48      3.55 o 
   1   8  12       33.31       36.66      5.25 o 
   2   8  12        7.03        7.38      5.50 o 
   3   8  12        3.63        4.91      4.14 o 
   4   8  12        2.42       -3.85      4.09 o 
   5   8  12        0.82        6.01      7.15 o 
  -3   9  12        0.39        8.00      6.96 o 
  -2   9  12        2.63        2.49      4.18 o 
  -1   9  12        1.99        3.89      4.26 o 
   0   9  12        1.12        2.27      4.13 o 
   1   9  12        1.99        0.93      5.36 o 
   2   9  12        2.52       -2.10      4.11 o 
   3   9  12        0.37       -2.50      5.36 o 
   4   9  12        2.18        5.95      6.19 o 
  -2  10  12        0.59        4.24      6.09 o 
  -1  10  12        0.57        4.26      5.78 o 
   0  10  12        0.26        1.48      5.33 o 
   1  10  12        0.59       10.58      7.15 o 
   2  10  12        0.59        7.45      6.85 o 
   1   0  13      851.80      873.09     22.95 o 
   2   0  13      480.85      467.07     15.75 o 
   3   0  13      381.81      381.21     16.39 o 
   4   0  13      116.63      126.36     15.18 o 
   5   0  13        7.95        5.01      5.40 o 
   6   0  13       10.89       14.09      9.41 o 
   7   0  13        0.09       -5.40      6.70 o 
  -7   1  13        4.75        0.53      7.46 o 
  -6   1  13        1.10       -3.11      7.28 o 
  -5   1  13        7.57       15.69      6.28 o 
  -4   1  13       71.42       69.43      8.97 o 
  -3   1  13        3.20       -1.45      5.80 o 
  -2   1  13      702.87      710.59     22.14 o 
  -1   1  13      545.23      549.37     15.41 o 
   0   1  13     1582.13     1649.42     38.17 o 
   1   1  13      551.80      565.47     14.05 o 
   2   1  13      680.81      673.16     21.81 o 
   3   1  13        3.45        5.11      3.12 o 
   4   1  13       68.00       85.89     10.15 o 
   5   1  13        7.66        8.36      5.64 o 
   6   1  13        1.08        0.84      6.15 o 
   7   1  13        4.73        2.19      7.19 o 
  -7   2  13        0.69        6.89      7.56 o 
  -6   2  13       16.49       14.03      7.86 o 
  -5   2  13       25.30       20.70      6.71 o 
  -4   2  13       37.42       33.20      6.75 o 
  -3   2  13      234.13      224.87     15.48 o 
  -2   2  13      384.10      390.57     11.84 o 
  -1   2  13      880.39      917.08     21.61 o 
   0   2  13        6.04       20.75      4.71 o 
   1   2  13      879.83      891.12     24.35 o 
   2   2  13      374.34      396.67     13.64 o 
   3   2  13      232.18      207.07     11.73 o 
   4   2  13       34.69       26.42      5.17 o 
   5   2  13       25.01       20.68      6.69 o 
   6   2  13       15.67       27.13      9.17 o 
   7   2  13        0.68        9.47      8.35 o 
  -7   3  13        0.07        5.96     10.98 o 
  -6   3  13       23.13       20.73     18.15 o 
  -5   3  13        3.65       17.09      8.01 o 
  -4   3  13       37.73       37.62      6.68 o 
  -3   3  13        4.88        5.39      4.09 o 
  -2   3  13      258.00      262.68     11.05 o 
  -1   3  13       31.28       29.77      2.72 o 
   0   3  13      769.41      720.19     19.48 o 
   1   3  13       30.80       31.06      2.42 o 
   2   3  13      255.45      262.29     11.87 o 
   3   3  13        4.74        6.17      3.36 o 
   4   3  13       39.02       26.07      6.04 o 
   5   3  13        3.70        5.51      7.45 o 
   6   3  13       23.29        6.59      7.00 o 
   7   3  13        0.08       -5.87      7.03 o 
  -7   4  13        0.03        1.87      7.39 o 
  -6   4  13       21.68        9.35      7.04 o 
  -5   4  13        2.47        2.22      5.03 o 
  -4   4  13       78.78       87.11     14.88 o 
  -3   4  13       12.95        7.85      3.97 o 
  -2   4  13      153.95      154.59      7.38 o 
  -1   4  13       11.66        6.67      2.98 o 
   0   4  13        0.56       -0.34      2.19 o 
   1   4  13       11.67        9.84      2.63 o 
   2   4  13      150.79      152.86      6.78 o 
   3   4  13       13.44       18.53      3.53 o 
   4   4  13       77.06       85.41      8.56 o 
   5   4  13        2.48        9.52      6.20 o 
   6   4  13       21.23       23.66     12.90 o 
   7   4  13        0.03        2.73      8.12 o 
  -6   5  13        2.59        1.86      5.75 o 
  -5   5  13       25.94       17.42      6.19 o 
  -4   5  13       28.10       31.29      7.26 o 
  -3   5  13       70.39       73.26     10.75 o 
  -2   5  13      209.04      203.35     13.14 o 
  -1   5  13      130.24      136.30      7.23 o 
   0   5  13       46.39       38.12      8.07 o 
   1   5  13      128.99      131.08     12.73 o 
   2   5  13      202.71      182.50     20.16 o 
   3   5  13       69.58       70.21      6.08 o 
   4   5  13       27.28       24.22     12.22 o 
   5   5  13       25.65       18.13      9.56 o 
   6   5  13        2.56       -4.35      8.18 o 
  -6   6  13        2.21        3.04      6.88 o 
  -5   6  13        2.52        4.49      5.80 o 
  -4   6  13       14.70       11.35      5.87 o 
  -3   6  13        6.58        8.96      4.69 o 
  -2   6  13        6.05        3.59      4.35 o 
  -1   6  13       41.54       37.64      4.74 o 
   0   6  13       12.77        7.94      3.15 o 
   1   6  13       40.50       50.34      5.16 o 
   2   6  13        5.86        4.55      2.85 o 
   3   6  13        6.53        4.46      3.34 o 
   4   6  13       14.06        7.76      3.74 o 
   5   6  13        2.47       -0.71      4.79 o 
   6   6  13        2.11        1.81      8.83 o 
  -5   7  13        8.27        7.15     11.35 o 
  -4   7  13        2.97       -0.17      9.60 o 
  -3   7  13       13.40       13.73      6.53 o 
  -2   7  13        5.13        8.13      4.13 o 
  -1   7  13        4.70       -0.76      3.11 o 
   0   7  13        4.69       -3.36      2.87 o 
   1   7  13        4.71       -2.59      2.90 o 
   2   7  13        4.63        7.94      3.73 o 
   3   7  13       13.19        8.46      5.70 o 
   4   7  13        2.90        1.57      3.95 o 
   5   7  13        8.17       13.31      6.21 o 
  -5   8  13        3.61        2.13      8.29 o 
  -4   8  13       10.28       13.05     12.10 o 
  -3   8  13       16.87       18.45      6.38 o 
  -2   8  13        8.82        9.08      4.49 o 
  -1   8  13       23.94       25.29      5.06 o 
   0   8  13       25.47       22.56      4.73 o 
   1   8  13       23.67       23.84      4.81 o 
   2   8  13        8.72       11.54      5.03 o 
   3   8  13       16.67       33.00      5.58 o 
   4   8  13       10.15       16.79      5.20 o 
   5   8  13        3.58       -9.00      7.88 o 
  -4   9  13        2.00       -4.91     12.28 o 
  -3   9  13        3.08       -0.59      6.96 o 
  -2   9  13        4.91       10.32      5.15 o 
  -1   9  13        1.25        2.35      5.21 o 
   0   9  13        4.19        7.10      4.39 o 
   1   9  13        1.23        2.73      4.48 o 
   2   9  13        5.04        3.65      4.72 o 
   3   9  13        3.04        5.02      6.19 o 
   4   9  13        2.04       10.50      8.76 o 
  -2  10  13        2.10       -6.62      7.44 o 
  -1  10  13        0.37        6.54      5.99 o 
   0  10  13        2.04        8.27      5.87 o 
   1  10  13        0.39       -2.27      5.02 o 
   2  10  13        2.10        8.24      7.62 o 
   0   0  14       28.79       37.43      5.84 o 
   1   0  14     2195.37     2079.83     52.31 o 
   2   0  14      454.95      434.42     14.98 o 
   3   0  14      318.62      365.62     19.31 o 
   4   0  14       72.88      105.90     11.17 o 
   5   0  14       43.59       74.13     10.08 o 
   6   0  14        0.56        4.39      6.90 o 
   7   0  14        3.39        7.52      7.70 o 
  -7   1  14        1.05        3.12      7.78 o 
  -6   1  14        5.02       -7.39      6.12 o 
  -5   1  14       36.81       19.80      6.62 o 
  -4   1  14        7.95       12.23      4.88 o 
  -3   1  14      293.10      281.80     11.56 o 
  -2   1  14        8.27       10.66      2.75 o 
  -1   1  14      271.17      292.92     10.70 o 
   0   1  14      110.29      128.92      4.89 o 
   1   1  14      265.85      278.92      8.06 o 
   2   1  14        8.85        9.19      4.12 o 
   3   1  14      285.53      281.15     13.26 o 
   4   1  14        8.46        1.05      7.82 o 
   5   1  14       35.79       44.20     15.89 o 
   6   1  14        5.16        8.80      8.76 o 
   7   1  14        1.05       -2.91      7.16 o 
  -7   2  14        6.19        9.45      8.17 o 
  -6   2  14        8.69        5.62      6.55 o 
  -5   2  14       22.27       13.31      6.26 o 
  -4   2  14       53.06       59.55     13.01 o 
  -3   2  14       37.35       32.13      4.91 o 
  -2   2  14       12.20       12.90      2.42 o 
  -1   2  14      845.50      798.04     21.07 o 
   0   2  14       50.73       54.03      2.98 o 
   1   2  14      823.09      756.43     21.26 o 
   2   2  14       12.15       14.72      3.22 o 
   3   2  14       37.41       41.98      5.46 o 
   4   2  14       52.93       53.28      6.95 o 
   5   2  14       21.58       33.87      7.68 o 
   6   2  14        8.68        2.79      6.30 o 
   7   2  14        6.22       15.32      7.78 o 
  -7   3  14        6.79       14.17      8.75 o 
  -6   3  14        5.71        3.29      6.79 o 
  -5   3  14      118.43      125.95     21.51 o 
  -4   3  14       15.01       11.09      6.07 o 
  -3   3  14      193.88      207.15     23.80 o 
  -2   3  14      281.61      280.50     11.04 o 
  -1   3  14       26.18       26.51      2.64 o 
   0   3  14      214.71      225.06      7.47 o 
   1   3  14       25.58       23.05      3.89 o 
   2   3  14      283.73      306.73     11.34 o 
   3   3  14      189.74      190.42     11.28 o 
   4   3  14       15.12       10.99      6.38 o 
   5   3  14      116.21      116.89     13.05 o 
   6   3  14        5.74        8.69      6.87 o 
   7   3  14        6.69        6.62      8.54 o 
  -7   4  14        1.26       -1.50      7.37 o 
  -6   4  14        7.00       15.45      7.08 o 
  -5   4  14        9.91        7.83      5.68 o 
  -4   4  14        3.44        7.61      5.14 o 
  -3   4  14       99.05       99.62     14.35 o 
  -2   4  14       20.09       22.20      4.32 o 
  -1   4  14      224.12      225.33      9.07 o 
   0   4  14      122.12      113.77      6.29 o 
   1   4  14      223.30      213.51      9.16 o 
   2   4  14       20.89       17.04      3.35 o 
   3   4  14       96.74       98.56      8.07 o 
   4   4  14        3.66        2.69      3.94 o 
   5   4  14        9.73       12.70      6.99 o 
   6   4  14        6.93       25.45     13.05 o 
   7   4  14        1.24        4.75      8.44 o 
  -6   5  14        1.03        3.18      6.20 o 
  -5   5  14       15.12       14.81     12.23 o 
  -4   5  14        2.98       -1.79      4.73 o 
  -3   5  14       44.01       37.71      8.39 o 
  -2   5  14       44.38       55.50      9.62 o 
  -1   5  14        5.13        3.95      2.70 o 
   0   5  14        0.36        2.00      2.38 o 
   1   5  14        5.28        2.78      2.77 o 
   2   5  14       44.03       46.65      4.84 o 
   3   5  14       42.19       41.93      4.83 o 
   4   5  14        2.96        6.94      4.14 o 
   5   5  14       14.58       13.70      8.44 o 
   6   5  14        1.06        7.15      8.96 o 
  -6   6  14        1.50       -1.36      6.47 o 
  -5   6  14        2.17        2.92      9.30 o 
  -4   6  14        2.31       -2.69      6.09 o 
  -3   6  14        3.50        0.28     11.48 o 
  -2   6  14        8.46        9.91      5.68 o 
  -1   6  14       20.67       20.10      3.84 o 
   0   6  14       63.94       74.46      5.94 o 
   1   6  14       22.84       19.19      6.35 o 
   2   6  14        8.94        8.39      4.61 o 
   3   6  14        3.37       -0.70      2.96 o 
   4   6  14        2.31        3.84      4.16 o 
   5   6  14        2.22       -0.64      8.05 o 
   6   6  14        1.48       -2.84      8.74 o 
  -5   7  14        6.65        4.51      6.96 o 
  -4   7  14       23.61       53.54     14.82 o 
  -3   7  14       36.55       30.53      9.63 o 
  -2   7  14       12.42       14.65      5.18 o 
  -1   7  14      101.93       98.38      7.34 o 
   0   7  14       39.30       26.14      4.49 o 
   1   7  14      101.62       95.33      7.20 o 
   2   7  14       12.44       12.38      3.97 o 
   3   7  14       35.98       34.01      5.39 o 
   4   7  14       23.72       20.60      5.06 o 
   5   7  14        6.57       -1.29      5.24 o 
  -4   8  14        5.45        3.83     11.80 o 
  -3   8  14       14.12        5.67      7.53 o 
  -2   8  14        6.54       11.90      5.61 o 
  -1   8  14       34.59       30.94      5.09 o 
   0   8  14       11.60       12.24      4.48 o 
   1   8  14       34.62       41.03      7.64 o 
   2   8  14        6.50        2.06      3.80 o 
   3   8  14       14.27       20.97      5.17 o 
   4   8  14        5.39        5.31      4.81 o 
  -3   9  14        5.95       15.38     11.46 o 
  -2   9  14        0.44        3.66      5.12 o 
  -1   9  14        1.83        3.70      4.27 o 
   0   9  14        1.25       -0.15      4.08 o 
   1   9  14        1.90        1.06      4.18 o 
   2   9  14        0.42        1.07      4.50 o 
   3   9  14        6.03        8.96      5.50 o 
  -1  10  14        0.79        4.36      5.92 o 
   0  10  14        0.50        8.73      5.74 o 
   1  10  14        0.83       -2.46      5.51 o 
   1   0  15       53.98       50.84      3.99 o 
   2   0  15       13.21       13.26      2.98 o 
   3   0  15       67.78       77.78      8.24 o 
   4   0  15        1.74       -1.59      4.39 o 
   5   0  15        0.69        0.33      5.47 o 
   6   0  15        2.28       -1.39      8.49 o 
   7   0  15        0.80        0.22      7.74 o 
  -7   1  15        1.12        5.01      8.83 o 
  -6   1  15        3.23        0.66      6.78 o 
  -5   1  15       21.25       14.54     17.57 o 
  -4   1  15       65.47       70.15     19.36 o 
  -3   1  15      163.91      162.25      9.29 o 
  -2   1  15      226.33      219.79     12.51 o 
  -1   1  15      490.20      494.06     14.20 o 
   0   1  15      453.51      460.38     11.98 o 
   1   1  15      510.39      500.11     12.89 o 
   2   1  15      218.56      216.16      9.03 o 
   3   1  15      160.71      156.02      9.92 o 
   4   1  15       63.85       57.89      7.13 o 
   5   1  15       21.67       23.04      6.96 o 
   6   1  15        3.20        2.65      6.59 o 
   7   1  15        1.13       -3.57      7.16 o 
  -7   2  15        1.39        1.84      7.73 o 
  -6   2  15       11.59        9.62      7.18 o 
  -5   2  15       51.39       59.10      9.83 o 
  -4   2  15       70.57       67.44     16.86 o 
  -3   2  15      184.82      198.02     11.41 o 
  -2   2  15       95.44       88.54     10.30 o 
  -1   2  15      140.87      134.78      5.81 o 
   0   2  15       29.48       25.51      3.05 o 
   1   2  15      143.54      138.73      5.14 o 
   2   2  15       92.88       98.25      6.10 o 
   3   2  15      190.77      176.38     10.88 o 
   4   2  15       68.78       80.59     11.91 o 
   5   2  15       53.13       70.00     10.22 o 
   6   2  15       11.23        7.60      6.85 o 
   7   2  15        1.37       10.93      8.34 o 
  -7   3  15        2.12       -3.33      7.75 o 
  -6   3  15        2.49       -1.21      8.87 o 
  -5   3  15       15.20       11.44      6.23 o 
  -4   3  15       70.91       53.61      8.49 o 
  -3   3  15       49.73       52.82      9.05 o 
  -2   3  15      119.06       92.00     13.70 o 
  -1   3  15      197.08      188.64      6.33 o 
   0   3  15       69.23       85.30      3.87 o 
   1   3  15      206.41      208.77      8.53 o 
   2   3  15      118.01      114.40     11.91 o 
   3   3  15       50.77       49.97      6.08 o 
   4   3  15       70.28       69.93      7.77 o 
   5   3  15       15.68       11.49      6.34 o 
   6   3  15        2.48        7.61      7.15 o 
   7   3  15        2.11        2.95      7.88 o 
  -6   4  15        6.56        1.56     10.64 o 
  -5   4  15       28.60       30.89     13.72 o 
  -4   4  15       42.48       25.96      6.33 o 
  -3   4  15       83.10       67.11      7.31 o 
  -2   4  15       34.34       32.77      7.38 o 
  -1   4  15      119.62      127.54      6.72 o 
   0   4  15       15.07       11.21      3.73 o 
   1   4  15      118.15      129.17     10.02 o 
   2   4  15       35.86       34.57      5.10 o 
   3   4  15       84.27       81.42      7.42 o 
   4   4  15       41.90       43.21      6.81 o 
   5   4  15       29.04       12.41      6.74 o 
   6   4  15        6.45        7.58      6.98 o 
  -6   5  15        0.55       -1.04      6.08 o 
  -5   5  15        9.74       15.48      7.04 o 
  -4   5  15        1.10        3.50      5.12 o 
  -3   5  15       51.42       48.80      6.72 o 
  -2   5  15        6.06        7.03      4.58 o 
  -1   5  15      131.03      110.34      6.84 o 
   0   5  15       62.92       53.44      4.95 o 
   1   5  15      131.89      133.89     12.42 o 
   2   5  15        6.14        6.73      3.05 o 
   3   5  15       53.63       44.27      6.06 o 
   4   5  15        1.02       -3.10      5.27 o 
   5   5  15        9.86       -1.98      7.62 o 
   6   5  15        0.57        5.86      9.43 o 
  -6   6  15        2.38       -5.59      6.89 o 
  -5   6  15        0.89       -1.41      5.88 o 
  -4   6  15       22.58        0.51      8.10 o 
  -3   6  15        7.64       -3.27      5.59 o 
  -2   6  15      135.51      135.77     12.69 o 
  -1   6  15       10.04       11.01      3.36 o 
   0   6  15      251.54      259.17     11.17 o 
   1   6  15        9.76        7.85      3.36 o 
   2   6  15      134.72      138.35      8.56 o 
   3   6  15        7.75        2.27      4.62 o 
   4   6  15       22.21       15.52      4.98 o 
   5   6  15        0.97        5.32      5.56 o 
   6   6  15        2.33       -0.22      5.52 o 
  -5   7  15        0.50       -2.47      6.69 o 
  -4   7  15        4.77       13.69     12.32 o 
  -3   7  15        1.16        2.64      8.03 o 
  -2   7  15        1.40        1.87      4.69 o 
  -1   7  15        3.07        1.28      3.36 o 
   0   7  15        2.60        4.69      3.71 o 
   1   7  15        2.70        5.29      3.50 o 
   2   7  15        1.49        1.35      3.62 o 
   3   7  15        1.22        3.43      3.88 o 
   4   7  15        4.88        6.46      4.22 o 
   5   7  15        0.49       -0.76      5.53 o 
  -4   8  15        5.68        1.81     11.63 o 
  -3   8  15        9.68       -1.82      7.30 o 
  -2   8  15       11.76       21.93      6.13 o 
  -1   8  15        3.14        5.28      3.81 o 
   0   8  15        0.53       -1.41      3.46 o 
   1   8  15        3.18        2.73      3.76 o 
   2   8  15       11.81       16.82      6.97 o 
   3   8  15        9.82       11.83      4.64 o 
   4   8  15        5.73        5.63      4.79 o 
  -3   9  15        0.26        7.62      8.61 o 
  -2   9  15        3.79        8.56      5.81 o 
  -1   9  15        0.12       -1.61      4.63 o 
   0   9  15        2.98        0.73      4.06 o 
   1   9  15        0.09       -5.06      3.97 o 
   2   9  15        3.86        7.95      4.89 o 
   3   9  15        0.25        3.19      4.79 o 
  -1  10  15        0.39        7.80      7.96 o 
   0  10  15        2.97        1.05      5.60 o 
   1  10  15        0.40        0.73      4.91 o 
   0   0  16      961.27      972.39     33.22 o 
   1   0  16      778.99      732.87     20.56 o 
   2   0  16        6.15        9.19      2.95 o 
   3   0  16       11.15       11.09      3.37 o 
   4   0  16        1.08        0.33      4.22 o 
   5   0  16        0.01        5.75      5.78 o 
   6   0  16        6.97        9.77      7.18 o 
   7   0  16        1.05       -3.08      7.71 o 
  -7   1  16        1.08        7.21      7.78 o 
  -6   1  16        9.68        1.52      6.79 o 
  -5   1  16       10.05       18.56      7.02 o 
  -4   1  16       49.60       38.32      7.67 o 
  -3   1  16      135.78      141.86      8.33 o 
  -2   1  16        0.84       -2.12      2.42 o 
  -1   1  16      251.02      225.30      7.74 o 
   0   1  16      814.02      934.11     22.68 o 
   1   1  16      249.92      225.06      8.44 o 
   2   1  16        1.23       -1.09      2.35 o 
   3   1  16      135.39      125.86     15.29 o 
   4   1  16       49.18       44.84      8.07 o 
   5   1  16       10.06        7.97      5.92 o 
   6   1  16       10.06       24.92     11.41 o 
   7   1  16        1.07        0.44      7.20 o 
  -7   2  16        2.23       -4.69      7.16 o 
  -6   2  16        3.11        6.68      7.32 o 
  -5   2  16        1.48        5.89     10.68 o 
  -4   2  16       88.87       95.65     13.50 o 
  -3   2  16      156.72      152.87     14.29 o 
  -2   2  16      377.32      353.48     14.52 o 
  -1   2  16       56.75       64.27      4.07 o 
   0   2  16      594.22      644.06     16.29 o 
   1   2  16       56.49       56.21      4.03 o 
   2   2  16      387.64      360.59     11.60 o 
   3   2  16      156.94      167.62     11.42 o 
   4   2  16       90.59       92.49      9.06 o 
   5   2  16        1.45       -1.93      5.09 o 
   6   2  16        3.09        4.05      7.02 o 
   7   2  16        2.25        1.03      7.60 o 
  -7   3  16        8.09       18.92      8.95 o 
  -6   3  16       22.22       14.01     11.39 o 
  -5   3  16       29.63       33.54      7.95 o 
  -4   3  16      180.90      196.31     22.85 o 
  -3   3  16       86.14       73.58      7.54 o 
  -2   3  16      204.36      195.62     11.20 o 
  -1   3  16       68.21       62.94      4.94 o 
   0   3  16        0.07       -0.62      1.70 o 
   1   3  16       68.13       68.87      5.53 o 
   2   3  16      208.00      195.43      9.02 o 
   3   3  16       86.20       88.64      7.88 o 
   4   3  16      182.94      173.46     12.01 o 
   5   3  16       29.70       24.72     12.06 o 
   6   3  16       22.55       17.98      9.17 o 
   7   3  16        8.09        0.23      7.22 o 
  -6   4  16        0.93        1.12      6.23 o 
  -5   4  16       18.55       12.05      6.81 o 
  -4   4  16       13.16       10.43      8.98 o 
  -3   4  16       37.01       33.80     11.82 o 
  -2   4  16      255.27      245.37     12.91 o 
  -1   4  16       22.65       38.42      6.71 o 
   0   4  16      281.70      267.85     15.89 o 
   1   4  16       22.77       26.50      3.79 o 
   2   4  16      262.12      246.35     21.00 o 
   3   4  16       37.35       38.42      7.97 o 
   4   4  16       14.09       30.50      7.47 o 
   5   4  16       18.63       24.34      7.56 o 
   6   4  16        0.94       -0.54      6.71 o 
  -6   5  16        0.39        8.01      6.84 o 
  -5   5  16        1.23       -3.47      5.88 o 
  -4   5  16        0.34        5.81      5.41 o 
  -3   5  16        5.41       12.74      5.22 o 
  -2   5  16       73.84       82.73     10.75 o 
  -1   5  16       46.26       47.59      6.07 o 
   0   5  16       31.30       29.72      3.88 o 
   1   5  16       47.02       42.54      5.65 o 
   2   5  16       71.91       71.82      6.55 o 
   3   5  16        5.47        0.22      4.41 o 
   4   5  16        0.33       -0.64      3.81 o 
   5   5  16        1.23        5.60      7.93 o 
   6   5  16        0.35      -11.05      7.37 o 
  -5   6  16        4.94        9.64      6.87 o 
  -4   6  16        2.54        3.03     12.62 o 
  -3   6  16        4.37       -1.81      6.12 o 
  -2   6  16       59.43       71.44     17.93 o 
  -1   6  16       18.37       24.43      6.00 o 
   0   6  16       39.86       44.25      6.01 o 
   1   6  16       18.32       10.44      3.56 o 
   2   6  16       60.00       63.94      6.24 o 
   3   6  16        4.47        6.09      3.67 o 
   4   6  16        2.76        1.55      4.36 o 
   5   6  16        5.00        9.11      5.62 o 
  -5   7  16        0.70       -1.73      6.76 o 
  -4   7  16        7.96       16.22      7.67 o 
  -3   7  16       19.82        7.14      7.08 o 
  -2   7  16       41.81       35.96      6.45 o 
  -1   7  16       54.64       44.46      6.65 o 
   0   7  16       21.63       15.45      4.08 o 
   1   7  16       54.71       45.74      5.55 o 
   2   7  16       42.61       50.98      7.47 o 
   3   7  16       19.97       15.99      4.56 o 
   4   7  16        8.23        6.00      5.04 o 
   5   7  16        0.71        0.34      5.82 o 
  -4   8  16        0.74        4.52     13.05 o 
  -3   8  16        6.45        8.34      9.28 o 
  -2   8  16        3.65       -0.40      5.00 o 
  -1   8  16        5.19       12.45      5.13 o 
   0   8  16        2.32        5.72      3.95 o 
   1   8  16        5.19        6.29      4.19 o 
   2   8  16        3.55        4.03      4.07 o 
   3   8  16        6.47        8.49      4.65 o 
   4   8  16        0.70        1.73      4.70 o 
  -3   9  16        0.78       -1.57      8.02 o 
  -2   9  16        0.96        2.48      5.72 o 
  -1   9  16        0.35       10.49      5.51 o 
   0   9  16        0.01        3.29      4.38 o 
   1   9  16        0.37        4.80      4.49 o 
   2   9  16        0.92       -3.64      4.20 o 
   3   9  16        0.80       -1.29      4.79 o 
   1   0  17      332.26      307.67     10.25 o 
   2   0  17       50.47       45.92      4.69 o 
   3   0  17        6.84        5.73      4.70 o 
   4   0  17       16.02       12.78      5.25 o 
   5   0  17        1.21        3.71      5.70 o 
   6   0  17        0.85       -2.37      6.56 o 
   7   0  17        0.00       -6.88     13.85 o 
  -7   1  17        0.03        3.66      8.06 o 
  -6   1  17       10.92       -0.60      8.49 o 
  -5   1  17        3.06        6.91      6.37 o 
  -4   1  17       27.27       34.83     14.30 o 
  -3   1  17      169.37      164.85      9.31 o 
  -2   1  17      339.21      344.59     12.90 o 
  -1   1  17      449.74      466.74     15.88 o 
   0   1  17      331.21      338.69      9.58 o 
   1   1  17      443.96      463.26     16.09 o 
   2   1  17      339.75      321.20     14.09 o 
   3   1  17      170.40      175.90      9.26 o 
   4   1  17       28.39       29.50      5.72 o 
   5   1  17        2.92       -0.67      5.49 o 
   6   1  17       10.99        7.43      7.42 o 
   7   1  17        0.03        0.48      7.59 o 
  -7   2  17        1.84        9.99      8.51 o 
  -6   2  17        2.99        2.67      6.94 o 
  -5   2  17       43.66       55.13      9.47 o 
  -4   2  17       80.05       75.10     10.18 o 
  -3   2  17      184.73      176.20     11.58 o 
  -2   2  17      166.14      175.92     10.56 o 
  -1   2  17      164.53      175.97     11.86 o 
   0   2  17      428.43      501.84     13.24 o 
   1   2  17      168.02      177.60      7.71 o 
   2   2  17      165.60      189.02      9.04 o 
   3   2  17      189.30      178.11     10.96 o 
   4   2  17       81.85       85.59      8.67 o 
   5   2  17       45.09       25.20     16.09 o 
   6   2  17        2.87       -6.13      6.19 o 
   7   2  17        1.92       11.49     15.59 o 
  -6   3  17        0.09       -0.73     11.39 o 
  -5   3  17        0.76       -2.79      5.40 o 
  -4   3  17       23.38       30.80      7.30 o 
  -3   3  17      168.90      161.16     11.41 o 
  -2   3  17       57.29       60.69      6.54 o 
  -1   3  17       28.64       33.92      4.91 o 
   0   3  17       50.87       63.19      5.02 o 
   1   3  17       32.69       30.78      5.82 o 
   2   3  17       54.32       55.19      5.00 o 
   3   3  17      174.12      152.50      9.51 o 
   4   3  17       22.69       34.79      6.10 o 
   5   3  17        0.81       -5.19      5.24 o 
   6   3  17        0.09       -0.34      8.42 o 
  -6   4  17        1.67        4.18      7.09 o 
  -5   4  17        3.83        0.57      5.51 o 
  -4   4  17       11.31       15.68      6.19 o 
  -3   4  17       83.16       77.73     10.21 o 
  -2   4  17       51.42       41.95      5.94 o 
  -1   4  17      187.97      188.79     10.50 o 
   0   4  17       86.23       86.70      5.84 o 
   1   4  17      186.37      171.22      9.64 o 
   2   4  17       50.93       53.75      6.19 o 
   3   4  17       82.80       76.53      7.63 o 
   4   4  17       11.21        6.56      5.74 o 
   5   4  17        3.79        3.14      8.36 o 
   6   4  17        1.75        6.03      8.87 o 
  -6   5  17        2.74       -2.73      6.63 o 
  -5   5  17        1.19        1.18      6.26 o 
  -4   5  17       16.20       16.71     10.40 o 
  -3   5  17       23.37       20.27      5.62 o 
  -2   5  17       14.69       23.13      6.97 o 
  -1   5  17      114.22      131.70      9.29 o 
   0   5  17        1.81        7.71      3.04 o 
   1   5  17      114.41      104.96      7.35 o 
   2   5  17       13.63       11.46      3.43 o 
   3   5  17       23.52       13.37      4.66 o 
   4   5  17       16.31       11.64      4.95 o 
   5   5  17        1.27        1.46      5.21 o 
   6   5  17        2.77       -0.04      9.30 o 
  -5   6  17        0.16        5.12      6.73 o 
  -4   6  17       12.05        5.55      5.99 o 
  -3   6  17        3.87        1.11      5.27 o 
  -2   6  17      152.86      151.27     41.99 o 
  -1   6  17       12.66        5.27      4.13 o 
   0   6  17      116.84      118.96      7.71 o 
   1   6  17       12.75        6.56      6.00 o 
   2   6  17      153.84      142.32      9.11 o 
   3   6  17        4.20       15.51      5.32 o 
   4   6  17       12.33        3.49      4.55 o 
   5   6  17        0.12        2.49      4.88 o 
  -5   7  17        1.20       -0.22      7.10 o 
  -4   7  17       10.81       -4.51     11.11 o 
  -3   7  17        5.13       -3.79     12.81 o 
  -2   7  17       22.73       36.12     16.88 o 
  -1   7  17        0.47        3.61      4.27 o 
   0   7  17       31.23       24.76      4.56 o 
   1   7  17        0.63        2.45      3.49 o 
   2   7  17       22.60       24.40      4.96 o 
   3   7  17        4.87        7.63      4.14 o 
   4   7  17       10.88        6.94      5.39 o 
   5   7  17        1.17        9.55      5.70 o 
  -4   8  17        0.56       -6.19      7.02 o 
  -3   8  17        1.01        5.33      7.64 o 
  -2   8  17        0.33        0.80     11.56 o 
  -1   8  17        0.15        2.55      4.52 o 
   0   8  17        0.08        2.22      3.74 o 
   1   8  17        0.18       -1.29      3.61 o 
   2   8  17        0.33        2.53      4.07 o 
   3   8  17        0.98       -6.26      4.17 o 
   4   8  17        0.58       -6.10      4.63 o 
  -2   9  17        0.68        0.21      7.39 o 
  -1   9  17        0.51        5.45      5.47 o 
   0   9  17        0.74        3.25      4.41 o 
   1   9  17        0.48        6.20      4.67 o 
   2   9  17        0.67        4.28      4.55 o 
   0   0  18      511.00      539.14     19.98 o 
   1   0  18     2565.40     2484.25     63.98 o 
   2   0  18       92.00       88.57      6.53 o 
   3   0  18      300.07      293.01     12.25 o 
   4   0  18       32.22       31.68      7.19 o 
   5   0  18        9.60        6.92      6.19 o 
   6   0  18        6.23       17.98     22.57 o 
   7   0  18        2.85        4.52      9.80 o 
  -7   1  18        3.63        5.60     12.45 o 
  -6   1  18        0.34       -0.55      6.47 o 
  -5   1  18       47.37       49.82      9.48 o 
  -4   1  18       40.20       39.43      7.43 o 
  -3   1  18      459.02      453.59     17.02 o 
  -2   1  18      225.88      235.29     14.52 o 
  -1   1  18      312.54      335.14     11.18 o 
   0   1  18        8.10        6.67      2.13 o 
   1   1  18      317.33      347.44     11.24 o 
   2   1  18      223.85      253.70     10.43 o 
   3   1  18      462.91      465.15     16.84 o 
   4   1  18       41.16       26.18      5.51 o 
   5   1  18       47.67       65.31      9.90 o 
   6   1  18        0.36       -3.23      7.30 o 
   7   1  18        3.69       16.08      9.19 o 
  -6   2  18        1.49       -1.15      6.84 o 
  -5   2  18        4.56       12.55      6.73 o 
  -4   2  18       56.03       60.79      9.62 o 
  -3   2  18        2.41        5.92      3.91 o 
  -2   2  18      121.87      122.33      7.61 o 
  -1   2  18      286.75      301.48     11.45 o 
   0   2  18        0.82        3.83      2.56 o 
   1   2  18      284.26      290.88     10.04 o 
   2   2  18      125.08      114.98      9.61 o 
   3   2  18        1.66       -0.22      3.51 o 
   4   2  18       56.78       66.84      8.08 o 
   5   2  18        4.81       -1.75      6.74 o 
   6   2  18        1.50        4.28      7.05 o 
  -6   3  18        5.77       10.45      7.36 o 
  -5   3  18        5.07        8.31      8.33 o 
  -4   3  18       71.77       70.58     14.62 o 
  -3   3  18       17.02       17.16      4.98 o 
  -2   3  18       68.09       69.28      7.27 o 
  -1   3  18       19.63       22.45      4.49 o 
   0   3  18       24.72       33.73      3.89 o 
   1   3  18       20.53       20.92      4.03 o 
   2   3  18       68.33       71.77      5.92 o 
   3   3  18       15.55       12.28      3.97 o 
   4   3  18       72.93       68.87      8.03 o 
   5   3  18        4.82        9.17      6.87 o 
   6   3  18        5.74       14.55      7.43 o 
  -6   4  18        2.83       -0.98      7.02 o 
  -5   4  18       13.07       13.91      7.30 o 
  -4   4  18       17.06       13.69      6.49 o 
  -3   4  18      133.48      118.65     17.47 o 
  -2   4  18       49.08       57.05      8.62 o 
  -1   4  18      227.06      236.61     12.13 o 
   0   4  18       57.60       52.16      5.14 o 
   1   4  18      223.65      228.70     19.63 o 
   2   4  18       48.94       34.33      5.41 o 
   3   4  18      130.28      132.86     15.66 o 
   4   4  18       17.08       12.27      5.44 o 
   5   4  18       12.90       11.89      8.83 o 
   6   4  18        2.84       -8.27      8.61 o 
  -6   5  18        0.78       -1.28      6.92 o 
  -5   5  18        8.52        1.28      6.49 o 
  -4   5  18       17.77       16.65      7.80 o 
  -3   5  18        0.23       -1.78      7.49 o 
  -2   5  18       44.87       56.64      9.16 o 
  -1   5  18       44.53       46.54      6.32 o 
   0   5  18      114.20      118.29      7.26 o 
   1   5  18       45.20       37.93      4.81 o 
   2   5  18       43.86       34.88      5.80 o 
   3   5  18        0.32        3.41      4.17 o 
   4   5  18       17.51       24.17      9.80 o 
   5   5  18        8.65        8.84      5.15 o 
   6   5  18        0.76       -4.52      9.04 o 
  -5   6  18        3.70       -1.64      6.71 o 
  -4   6  18        3.77       -4.09      5.81 o 
  -3   6  18       33.94       31.52      6.59 o 
  -2   6  18        4.62       12.74      6.27 o 
  -1   6  18       27.43       16.50      9.72 o 
   0   6  18        0.15       -0.23      3.28 o 
   1   6  18       27.58       20.53      4.26 o 
   2   6  18        4.89        6.61      3.69 o 
   3   6  18       34.38       38.86      6.75 o 
   4   6  18        3.76        3.89      4.90 o 
   5   6  18        3.76        5.93      5.14 o 
  -4   7  18        2.66        4.99      7.25 o 
  -3   7  18        0.20        2.66      7.22 o 
  -2   7  18        4.48       -1.31      5.22 o 
  -1   7  18        2.07       -3.51      5.41 o 
   0   7  18        0.12        2.14      3.61 o 
   1   7  18        2.10        5.46      3.80 o 
   2   7  18        4.57        5.98      3.90 o 
   3   7  18        0.21        2.10      4.00 o 
   4   7  18        2.73        5.86      5.73 o 
  -3   8  18        1.46        2.02      7.42 o 
  -2   8  18        3.13        5.69      6.61 o 
  -1   8  18        1.27        1.29      4.83 o 
   0   8  18        5.50       -4.13      4.42 o 
   1   8  18        1.28        2.42      4.13 o 
   2   8  18        3.06        7.31      4.51 o 
   3   8  18        1.46        4.22      4.72 o 
  -2   9  18        0.47       16.64      8.59 o 
  -1   9  18        0.02        1.47      7.18 o 
   0   9  18        0.12        4.88      5.63 o 
   1   9  18        0.02        0.61      4.62 o 
   2   9  18        0.45        6.01      5.17 o 
   1   0  19       48.69       76.13      6.17 o 
   2   0  19      166.34      155.24      8.62 o 
   3   0  19       94.59       83.41     11.07 o 
   4   0  19       57.17       71.24      7.98 o 
   5   0  19        0.90        2.51      5.78 o 
   6   0  19       11.58       28.95      8.67 o 
  -6   1  19       12.98       -1.53      6.54 o 
  -5   1  19       22.96       33.75      8.23 o 
  -4   1  19      105.39      101.57     11.57 o 
  -3   1  19       53.03       45.30      5.83 o 
  -2   1  19      511.32      469.52     17.14 o 
  -1   1  19       78.92       94.02      5.48 o 
   0   1  19      606.24      622.33     17.91 o 
   1   1  19       79.61       90.79      5.37 o 
   2   1  19      513.95      480.93     15.13 o 
   3   1  19       52.45       49.53     14.16 o 
   4   1  19      105.35      104.37      9.56 o 
   5   1  19       23.05       33.65      7.83 o 
   6   1  19       13.01        2.45      6.67 o 
  -6   2  19        3.17        7.09      9.69 o 
  -5   2  19        3.90        3.66      6.19 o 
  -4   2  19       99.42      120.37     12.49 o 
  -3   2  19       79.36       74.14      6.85 o 
  -2   2  19      178.33      180.24      9.47 o 
  -1   2  19       61.56       67.88      5.45 o 
   0   2  19       26.32       26.97      3.23 o 
   1   2  19       61.75       69.26      4.79 o 
   2   2  19      183.08      175.10      9.04 o 
   3   2  19       79.35       62.79      7.01 o 
   4   2  19       96.30      116.91     10.23 o 
   5   2  19        3.86        1.03     11.72 o 
   6   2  19        3.10       11.53      7.36 o 
  -6   3  19        3.56       -2.18      6.65 o 
  -5   3  19        1.04        0.79      6.26 o 
  -4   3  19       59.11       60.64      8.36 o 
  -3   3  19       61.23       72.89      8.58 o 
  -2   3  19      246.49      233.34     21.10 o 
  -1   3  19      165.36      179.13     10.39 o 
   0   3  19      102.46       90.39      7.14 o 
   1   3  19      165.17      167.24     10.14 o 
   2   3  19      237.35      244.25     20.11 o 
   3   3  19       60.94       45.23      5.30 o 
   4   3  19       57.29       49.45      7.17 o 
   5   3  19        1.04        3.13      6.00 o 
   6   3  19        3.51       10.75     11.78 o 
  -6   4  19        0.76        3.03      7.35 o 
  -5   4  19        2.84       -8.38      5.59 o 
  -4   4  19       13.02       18.59      5.90 o 
  -3   4  19       59.77       56.39      7.69 o 
  -2   4  19       24.43       21.58      5.51 o 
  -1   4  19       72.28       66.44     10.54 o 
   0   4  19       15.69       16.51      4.43 o 
   1   4  19       72.45       60.10     12.42 o 
   2   4  19       23.81       18.57      5.95 o 
   3   4  19       59.73       71.00      7.68 o 
   4   4  19       12.33        0.57      4.01 o 
   5   4  19        2.91        1.27      6.50 o 
   6   4  19        0.85       -3.23      9.60 o 
  -5   5  19        1.59       -0.01      8.53 o 
  -4   5  19       22.31       18.56      5.94 o 
  -3   5  19        5.01       10.65      6.61 o 
  -2   5  19       30.91       27.10      8.17 o 
  -1   5  19       21.45       16.62      8.64 o 
   0   5  19       62.84       63.94      7.18 o 
   1   5  19       21.13       18.69      5.47 o 
   2   5  19       30.57       18.71      4.80 o 
   3   5  19        5.02        8.96      4.87 o 
   4   5  19       22.18       24.17      5.99 o 
   5   5  19        1.60        0.83      4.68 o 
  -5   6  19        1.07        1.21      6.82 o 
  -4   6  19        6.98        6.23      5.89 o 
  -3   6  19       26.39       28.31      6.36 o 
  -2   6  19        2.08        6.53      6.40 o 
  -1   6  19        3.78       12.39      5.86 o 
   0   6  19       82.21       74.09      8.09 o 
   1   6  19        3.62        1.12      3.39 o 
   2   6  19        2.28       -0.14      4.48 o 
   3   6  19       26.17       27.13      6.09 o 
   4   6  19        7.31       15.21      5.49 o 
   5   6  19        1.07        7.84      5.93 o 
  -4   7  19        3.06        1.61      7.04 o 
  -3   7  19        1.78        3.28      4.78 o 
  -2   7  19       18.35        0.13      6.43 o 
  -1   7  19       14.53       18.02      6.91 o 
   0   7  19       21.04       10.93      5.02 o 
   1   7  19       14.64       13.23      4.27 o 
   2   7  19       18.82       13.62      6.61 o 
   3   7  19        1.74       -1.12      4.82 o 
   4   7  19        3.13        4.55      5.61 o 
  -3   8  19        0.44        7.06      8.28 o 
  -2   8  19        0.90        1.83      6.78 o 
  -1   8  19        0.00       -2.84      6.76 o 
   0   8  19        8.36        6.30      5.49 o 
   1   8  19        0.00        4.59      4.99 o 
   2   8  19        0.88        2.28      5.59 o 
   3   8  19        0.46        4.68      4.69 o 
  -1   9  19        0.48        4.35      7.39 o 
   0   9  19        0.96       -0.49      5.52 o 
   1   9  19        0.47        1.28      4.79 o 
   0   0  20      136.56      142.43     15.57 o 
   1   0  20      109.44      110.39      5.93 o 
   2   0  20        3.62       13.03      3.88 o 
   3   0  20       70.95       80.83      7.10 o 
   4   0  20       73.14       76.36      8.41 o 
   5   0  20       51.31       41.96     13.33 o 
   6   0  20        8.59       12.91      8.18 o 
  -6   1  20        4.91        3.62      7.25 o 
  -5   1  20       12.48        0.55      6.19 o 
  -4   1  20       16.43       12.10      6.11 o 
  -3   1  20       10.72        6.24      3.68 o 
  -2   1  20      321.44      298.35     17.77 o 
  -1   1  20       62.87       74.72      5.16 o 
   0   1  20       98.36      117.52      6.76 o 
   1   1  20       64.29       67.17      6.20 o 
   2   1  20      316.55      271.84     10.49 o 
   3   1  20       11.35        9.72      5.45 o 
   4   1  20       15.56        9.50      4.68 o 
   5   1  20       12.40        6.77      6.16 o 
   6   1  20        4.72        8.07      8.01 o 
  -6   2  20        2.03       -5.66      6.87 o 
  -5   2  20       20.43       15.23      8.70 o 
  -4   2  20       51.63       40.91      7.10 o 
  -3   2  20      146.71      137.61      9.14 o 
  -2   2  20      250.59      263.70     12.74 o 
  -1   2  20       85.66       86.77      5.41 o 
   0   2  20      602.57      639.65     21.15 o 
   1   2  20       87.16       88.47     10.43 o 
   2   2  20      253.70      241.31     11.16 o 
   3   2  20      143.87      134.87      9.99 o 
   4   2  20       52.20       67.27     15.03 o 
   5   2  20       20.57       20.82      7.30 o 
   6   2  20        2.04        7.44      7.21 o 
  -6   3  20        1.54       11.03      8.53 o 
  -5   3  20        0.31        3.37      6.88 o 
  -4   3  20       43.37       24.71     12.69 o 
  -3   3  20        1.75        6.08      4.53 o 
  -2   3  20       14.11        6.67      4.84 o 
  -1   3  20        4.86        8.82      4.04 o 
   0   3  20        9.16        1.44      3.96 o 
   1   3  20        4.92        7.20      3.81 o 
   2   3  20       14.64       13.10      7.07 o 
   3   3  20        1.77        8.04      4.43 o 
   4   3  20       44.71       43.61     10.74 o 
   5   3  20        0.27        3.40      5.96 o 
   6   3  20        1.66        1.32      7.11 o 
  -6   4  20        0.79        4.17      7.89 o 
  -5   4  20        2.39        7.86      7.12 o 
  -4   4  20        1.30        2.42      5.12 o 
  -3   4  20       60.49       42.25      9.37 o 
  -2   4  20       43.62       53.94      9.76 o 
  -1   4  20       87.93      107.02      8.36 o 
   0   4  20       24.48       25.22      4.92 o 
   1   4  20       84.74       96.30      8.19 o 
   2   4  20       44.71       43.14      6.72 o 
   3   4  20       58.62       57.46      7.79 o 
   4   4  20        1.33        5.24      4.56 o 
   5   4  20        2.30        3.03      6.71 o 
   6   4  20        0.78       -3.45      8.96 o 
  -5   5  20        1.58        8.68      7.35 o 
  -4   5  20       49.10       63.22     16.52 o 
  -3   5  20       23.86       26.48      6.47 o 
  -2   5  20       75.81       62.92      7.58 o 
  -1   5  20        9.56       15.02      5.50 o 
   0   5  20       21.34       25.95      5.22 o 
   1   5  20        9.26        6.52      4.17 o 
   2   5  20       75.65       74.80      8.07 o 
   3   5  20       23.89       18.27      5.37 o 
   4   5  20       48.97       65.56      8.18 o 
   5   5  20        1.60        6.48      5.59 o 
  -5   6  20        4.69       -8.98     11.13 o 
  -4   6  20        2.27       -0.21      5.26 o 
  -3   6  20       20.27        9.17      5.77 o 
  -2   6  20        9.91       14.11      6.45 o 
  -1   6  20       46.29       24.60      7.14 o 
   0   6  20       14.53       12.67      6.22 o 
   1   6  20       45.92       49.21      5.66 o 
   2   6  20       10.18       11.27      5.02 o 
   3   6  20       20.66       11.77      5.44 o 
   4   6  20        2.20        5.80      6.44 o 
   5   6  20        4.73        4.30      5.55 o 
  -4   7  20        0.96        2.04      7.33 o 
  -3   7  20        1.90        7.17      5.55 o 
  -2   7  20        1.20       -2.87      6.41 o 
  -1   7  20        7.11       16.69      7.54 o 
   0   7  20        0.22       -1.73      4.44 o 
   1   7  20        7.22        7.39      4.07 o 
   2   7  20        1.23        3.89      4.42 o 
   3   7  20        2.01        3.55      5.23 o 
   4   7  20        0.94       -3.42      5.04 o 
  -3   8  20        0.26        7.95      5.58 o 
  -2   8  20        2.63       -4.53      6.63 o 
  -1   8  20        0.86       -8.11      5.69 o 
   0   8  20        6.36        9.36      5.89 o 
   1   8  20        0.84        2.23      4.35 o 
   2   8  20        2.60        2.36      4.64 o 
   3   8  20        0.28        2.02      4.90 o 
   0   9  20        0.09        0.45      5.50 o 
   1   0  21        9.36       13.55      3.12 o 
   2   0  21       12.97        8.00      3.84 o 
   3   0  21       22.45       24.19      5.99 o 
   4   0  21        6.34        5.60      4.47 o 
   5   0  21        6.08       13.68      7.27 o 
   6   0  21        6.11        5.37      7.62 o 
  -6   1  21        9.71       13.23      8.61 o 
  -5   1  21       18.28       21.60      7.28 o 
  -4   1  21       84.35       88.29     29.91 o 
  -3   1  21      169.83      151.69     11.37 o 
  -2   1  21       26.23       40.12      5.17 o 
  -1   1  21      120.73      138.64      6.81 o 
   0   1  21      138.89      144.48      9.18 o 
   1   1  21      116.01      123.37      6.58 o 
   2   1  21       25.90       23.44      4.25 o 
   3   1  21      173.14      187.37     11.58 o 
   4   1  21       84.25       77.78     11.66 o 
   5   1  21       18.04        7.74      6.49 o 
   6   1  21        9.68        5.50      7.25 o 
  -6   2  21        2.30       -6.34      6.83 o 
  -5   2  21        2.92        7.96     14.13 o 
  -4   2  21        6.05        3.41      5.29 o 
  -3   2  21        8.17       16.17      5.53 o 
  -2   2  21       45.25       43.26     12.19 o 
  -1   2  21       94.76      106.20      6.17 o 
   0   2  21       54.17       68.10      5.55 o 
   1   2  21       93.35      100.39      8.56 o 
   2   2  21       44.72       49.13      5.63 o 
   3   2  21        8.03        4.85      3.43 o 
   4   2  21        5.91        6.62      4.79 o 
   5   2  21        3.19        1.38      5.81 o 
   6   2  21        2.26        3.57      6.84 o 
  -6   3  21        1.61        4.64      8.07 o 
  -5   3  21       11.67       13.65     13.27 o 
  -4   3  21       19.57       17.45      7.27 o 
  -3   3  21      237.66      226.57     14.30 o 
  -2   3  21       12.92        6.39      4.50 o 
  -1   3  21      490.07      478.73     26.32 o 
   0   3  21       20.03        8.72     10.40 o 
   1   3  21      491.31      512.16     20.67 o 
   2   3  21       12.59       19.69      4.85 o 
   3   3  21      240.53      239.28     32.07 o 
   4   3  21       19.58       28.03     12.88 o 
   5   3  21       11.48       12.57      7.24 o 
   6   3  21        1.62       13.65     11.03 o 
  -5   4  21        6.38       -3.60      6.86 o 
  -4   4  21       23.99       14.79      6.20 o 
  -3   4  21       16.27       25.23      6.09 o 
  -2   4  21       76.56       70.12      7.90 o 
  -1   4  21        9.93        6.02      5.56 o 
   0   4  21       39.95       33.84      6.78 o 
   1   4  21       10.32        8.31      4.16 o 
   2   4  21       76.56       76.82      8.01 o 
   3   4  21       16.91        9.12      4.92 o 
   4   4  21       23.95       30.04      8.96 o 
   5   4  21        6.66        1.97      5.11 o 
  -5   5  21        2.21        9.41      7.54 o 
  -4   5  21        0.09        3.72      5.59 o 
  -3   5  21        0.90       -2.08      4.73 o 
  -2   5  21       52.58       38.71     12.63 o 
  -1   5  21       25.14       15.34     10.38 o 
   0   5  21       30.83       12.08      5.86 o 
   1   5  21       27.03       18.69      7.35 o 
   2   5  21       52.21       40.67     10.08 o 
   3   5  21        0.84        2.94      4.72 o 
   4   5  21        0.11        5.44      5.23 o 
   5   5  21        2.15        1.20      5.47 o 
  -4   6  21        0.63       -1.51      6.37 o 
  -3   6  21       17.81       16.57      6.16 o 
  -2   6  21       35.07       34.26      6.35 o 
  -1   6  21        8.74       15.57      6.71 o 
   0   6  21       19.63       14.69      6.37 o 
   1   6  21        9.01        9.61      4.77 o 
   2   6  21       35.57       26.89      9.20 o 
   3   6  21       17.99       13.11      8.56 o 
   4   6  21        0.67       -1.11      5.26 o 
  -3   7  21        4.14        8.43      5.59 o 
  -2   7  21        2.01        2.33      6.45 o 
  -1   7  21       25.40       36.48      8.78 o 
   0   7  21        2.55        4.89     10.32 o 
   1   7  21       25.23       31.24      6.82 o 
   2   7  21        2.06        0.84      4.40 o 
   3   7  21        3.95       -1.30      4.79 o 
  -2   8  21        1.24        0.43      6.67 o 
  -1   8  21        0.34        3.97      6.88 o 
   0   8  21        1.11        8.30      7.31 o 
   1   8  21        0.36        2.73      6.66 o 
   2   8  21        1.24       -1.51      4.75 o 
   0   0  22      124.04      149.19     25.41 o 
   1   0  22       34.58       38.20      4.69 o 
   2   0  22      369.45      365.60     14.64 o 
   3   0  22      123.29      123.12      8.73 o 
   4   0  22       19.76       12.07      5.27 o 
   5   0  22       55.23       61.96     11.03 o 
   6   0  22        6.62        4.34      7.51 o 
  -6   1  22        0.81       -0.47      7.35 o 
  -5   1  22        5.77        5.36      6.66 o 
  -4   1  22        5.50        7.62      6.58 o 
  -3   1  22       57.56       54.37      6.24 o 
  -2   1  22       99.48      113.34      7.92 o 
  -1   1  22       18.65       16.72      3.88 o 
   0   1  22      227.79      234.30     10.47 o 
   1   1  22       18.99       17.53      3.78 o 
   2   1  22       97.14      114.21     12.51 o 
   3   1  22       58.30       50.54      7.12 o 
   4   1  22        5.62       10.30      5.02 o 
   5   1  22        5.88        8.14     10.23 o 
   6   1  22        0.78        9.33      8.85 o 
  -6   2  22        2.94        0.39      7.69 o 
  -5   2  22        3.73       11.08      7.48 o 
  -4   2  22       37.24       31.53      8.41 o 
  -3   2  22       56.91       42.18      7.09 o 
  -2   2  22      194.84      213.16     13.01 o 
  -1   2  22       24.00       19.95      4.69 o 
   0   2  22      298.93      352.56     19.93 o 
   1   2  22       25.17       31.73      4.71 o 
   2   2  22      197.24      209.67     10.72 o 
   3   2  22       55.35       42.68      7.08 o 
   4   2  22       37.84       28.24      6.20 o 
   5   2  22        3.75       -2.12      7.80 o 
   6   2  22        2.96        0.03      7.34 o 
  -5   3  22        5.52        4.64      7.53 o 
  -4   3  22       26.00       35.08      7.49 o 
  -3   3  22       19.57       15.65      5.82 o 
  -2   3  22        3.25       -0.57      6.77 o 
  -1   3  22        4.10        5.28      5.18 o 
   0   3  22        1.42       -3.71      4.26 o 
   1   3  22        3.93       15.21      4.29 o 
   2   3  22        3.20       -1.43      3.81 o 
   3   3  22       19.10       16.29      5.01 o 
   4   3  22       27.09       25.23      6.65 o 
   5   3  22        5.40       10.20      7.34 o 
  -5   4  22        7.26        9.99      8.00 o 
  -4   4  22       15.70       11.89      6.76 o 
  -3   4  22       22.13       13.79      5.84 o 
  -2   4  22       21.27        7.50      4.68 o 
  -1   4  22        9.70        5.39      5.42 o 
   0   4  22       73.30       82.24     14.34 o 
   1   4  22       10.43        8.43      4.37 o 
   2   4  22       22.68       26.10      5.43 o 
   3   4  22       22.82       14.79      7.02 o 
   4   4  22       15.82       15.68      5.65 o 
   5   4  22        7.38        6.75      5.72 o 
  -5   5  22        0.74       -2.76      7.54 o 
  -4   5  22       28.57       22.42      6.77 o 
  -3   5  22       16.49        6.64     13.00 o 
  -2   5  22       37.52       41.67     10.60 o 
  -1   5  22       17.16       24.62      7.38 o 
   0   5  22       12.18       13.47      6.24 o 
   1   5  22       17.35       12.22      4.72 o 
   2   5  22       38.24       28.95      8.77 o 
   3   5  22       16.71       19.03      7.00 o 
   4   5  22       29.07       40.81      7.23 o 
   5   5  22        0.78        3.81      5.57 o 
  -4   6  22        0.36       -0.42      6.03 o 
  -3   6  22        2.34        4.37      5.38 o 
  -2   6  22        2.55        0.43      4.75 o 
  -1   6  22       13.36       11.18      6.95 o 
   0   6  22        5.41        0.42      5.61 o 
   1   6  22       12.96       18.06      5.67 o 
   2   6  22        2.18        6.36      5.13 o 
   3   6  22        2.33        6.11      5.20 o 
   4   6  22        0.33       -7.02      5.31 o 
  -3   7  22        0.45       -2.66      5.61 o 
  -2   7  22        0.70       11.41      5.58 o 
  -1   7  22        1.47       -2.26      6.26 o 
   0   7  22        0.00       -0.09      5.85 o 
   1   7  22        1.44       -1.59      4.78 o 
   2   7  22        0.67        5.39      5.55 o 
   3   7  22        0.46       -1.41      5.53 o 
  -2   8  22        5.16       -2.80      7.62 o 
  -1   8  22        1.05       -4.05      6.15 o 
   0   8  22        9.62        0.56      6.56 o 
   1   8  22        1.07       -1.83      5.65 o 
   2   8  22        5.10        4.90      5.46 o 
   1   0  23       12.25       15.51      3.87 o 
   2   0  23      123.13      119.22      9.16 o 
   3   0  23       69.10       67.04     10.11 o 
   4   0  23       16.04       16.33      8.83 o 
   5   0  23        3.60       -0.51      6.29 o 
   6   0  23        0.19        7.33      7.86 o 
  -6   1  23       10.91       12.71      8.65 o 
  -5   1  23        3.18       -3.58      6.42 o 
  -4   1  23        8.16       11.51      5.60 o 
  -3   1  23        1.73        3.60      4.04 o 
  -2   1  23       33.17       30.37      9.21 o 
  -1   1  23      225.12      243.21     11.21 o 
   0   1  23      144.94      146.88      8.90 o 
   1   1  23      228.15      260.12     12.93 o 
   2   1  23       30.03       29.77      5.43 o 
   3   1  23        1.75        4.94      4.63 o 
   4   1  23        7.64       11.17      5.08 o 
   5   1  23        3.25       -2.00      5.91 o 
   6   1  23       10.88       19.00      8.25 o 
  -5   2  23        2.21        4.27      7.02 o 
  -4   2  23       62.51       60.91      8.72 o 
  -3   2  23        9.46       13.96      5.47 o 
  -2   2  23      111.23      111.93     15.69 o 
  -1   2  23       41.06       39.37      6.92 o 
   0   2  23        9.74       19.89      5.85 o 
   1   2  23       40.16       31.22      6.68 o 
   2   2  23      112.74      119.92     10.06 o 
   3   2  23        9.40        7.17      3.94 o 
   4   2  23       62.08       75.73     19.87 o 
   5   2  23        2.34       -4.80      5.86 o 
  -5   3  23        5.44        2.14      6.97 o 
  -4   3  23        0.90        1.24      5.48 o 
  -3   3  23       45.82       33.91     13.18 o 
  -2   3  23       38.44       28.21      6.13 o 
  -1   3  23      242.01      241.31     17.59 o 
   0   3  23       55.36       55.23      8.77 o 
   1   3  23      243.55      235.52     20.72 o 
   2   3  23       38.64       45.07      6.42 o 
   3   3  23       46.16       60.40      7.59 o 
   4   3  23        1.03       -3.32      4.19 o 
   5   3  23        5.43        2.63      8.89 o 
  -5   4  23        3.22        0.95      7.76 o 
  -4   4  23        4.84        0.05      5.79 o 
  -3   4  23        6.74        7.15      5.58 o 
  -2   4  23       21.20       21.00      8.46 o 
  -1   4  23        1.47        1.42      5.10 o 
   0   4  23      113.56      133.26     15.70 o 
   1   4  23        1.62        0.07      4.84 o 
   2   4  23       21.96       17.28      5.10 o 
   3   4  23        7.03        7.20      4.56 o 
   4   4  23        4.54        1.18      4.89 o 
   5   4  23        3.36       11.03      6.44 o 
  -4   5  23        0.62       -4.46      5.74 o 
  -3   5  23       13.35       12.32      7.35 o 
  -2   5  23       12.15        6.97      7.26 o 
  -1   5  23       10.59        6.30      5.74 o 
   0   5  23        0.94       -0.35      5.20 o 
   1   5  23       10.88       10.73      5.87 o 
   2   5  23       12.01       13.98      9.09 o 
   3   5  23       13.68       17.74      5.75 o 
   4   5  23        0.62        5.37      5.39 o 
  -4   6  23        0.54       -1.78      5.95 o 
  -3   6  23        0.17       -3.11      5.29 o 
  -2   6  23       10.75        6.05      7.15 o 
  -1   6  23        2.42        6.38      6.48 o 
   0   6  23       15.48        4.66      5.62 o 
   1   6  23        2.45       -5.87      6.39 o 
   2   6  23       10.49       17.28      5.81 o 
   3   6  23        0.13       -7.02      4.68 o 
   4   6  23        0.48       -7.68      5.12 o 
  -3   7  23        1.98       -3.59      7.27 o 
  -2   7  23        2.66       -5.26      6.82 o 
  -1   7  23        3.45        1.51      6.18 o 
   0   7  23        2.50        6.07      8.68 o 
   1   7  23        3.48       -3.15      5.23 o 
   2   7  23        2.77        3.62      5.29 o 
   3   7  23        1.97        7.24      5.80 o 
  -1   8  23        2.22        1.51      6.73 o 
   0   8  23        0.00        3.08      7.18 o 
   1   8  23        2.22        5.86      7.71 o 
   0   0  24       25.48       17.66     11.22 o 
   1   0  24        0.44       -0.11      3.00 o 
   2   0  24        1.05       -2.25      3.11 o 
   3   0  24        5.60        0.52      4.51 o 
   4   0  24        0.00       -2.64      4.91 o 
   5   0  24       18.03       11.62      6.91 o 
  -5   1  24        5.57       10.51      8.00 o 
  -4   1  24        4.91       -2.64      7.60 o 
  -3   1  24       11.10       17.33      4.89 o 
  -2   1  24       33.69       26.96      5.46 o 
  -1   1  24       41.71       45.96     10.85 o 
   0   1  24       42.17       56.76      5.61 o 
   1   1  24       42.45       51.22      6.32 o 
   2   1  24       33.99       29.11      4.94 o 
   3   1  24       10.98        9.42      4.21 o 
   4   1  24        4.92        5.00      4.90 o 
   5   1  24        5.71        3.12      6.25 o 
  -5   2  24        2.20       -5.79      9.07 o 
  -4   2  24       15.48       13.72      6.19 o 
  -3   2  24       23.88       21.91      6.43 o 
  -2   2  24      104.94      108.13     36.59 o 
  -1   2  24       67.93       61.40      7.07 o 
   0   2  24       50.13       38.82      7.44 o 
   1   2  24       64.11       76.48     16.02 o 
   2   2  24      104.48       83.01      8.28 o 
   3   2  24       22.56       20.72      7.50 o 
   4   2  24       15.33       18.24      5.95 o 
   5   2  24        2.06       -4.04      4.96 o 
  -5   3  24       10.09       -3.61      7.56 o 
  -4   3  24        6.05        9.92      6.47 o 
  -3   3  24       24.68       19.39      6.74 o 
  -2   3  24       11.87       19.58      7.53 o 
  -1   3  24       15.77       20.15      6.84 o 
   0   3  24        1.69       -3.02      4.45 o 
   1   3  24       16.34       27.71      7.03 o 
   2   3  24       11.84       15.26      5.05 o 
   3   3  24       25.04       26.98      6.82 o 
   4   3  24        6.01        7.99      7.45 o 
   5   3  24        9.79       25.56      8.93 o 
  -4   4  24        0.57        2.23      6.25 o 
  -3   4  24       10.95        7.29      6.17 o 
  -2   4  24       11.16       16.71      7.43 o 
  -1   4  24       29.29       17.44      6.86 o 
   0   4  24       29.87       30.11     12.49 o 
   1   4  24       28.68       22.06      9.54 o 
   2   4  24       11.22       18.03      5.30 o 
   3   4  24       10.76        4.49      5.13 o 
   4   4  24        0.55        2.38      4.91 o 
  -4   5  24        3.17        5.65      6.67 o 
  -3   5  24        4.28        3.28      5.57 o 
  -2   5  24        0.14       -8.78      5.85 o 
  -1   5  24        1.91       -4.49      5.39 o 
   0   5  24        4.07       -2.15      5.19 o 
   1   5  24        1.81       11.18      5.82 o 
   2   5  24        0.11       -0.04      4.60 o 
   3   5  24        4.51        5.63      5.59 o 
   4   5  24        3.20        2.74      5.48 o 
  -3   6  24        3.56        6.54      6.34 o 
  -2   6  24        8.15       13.60      8.20 o 
  -1   6  24       14.80       18.84      7.86 o 
   0   6  24        5.63        0.22      6.05 o 
   1   6  24       14.96        6.00      6.56 o 
   2   6  24        8.23        8.05      6.04 o 
   3   6  24        3.41       14.58      6.52 o 
  -2   7  24        2.37        1.97     12.36 o 
  -1   7  24        7.20       12.48      7.29 o 
   0   7  24        2.20       -2.92      6.10 o 
   1   7  24        7.04        5.67     10.60 o 
   2   7  24        2.33       -0.86      5.69 o 
   1   0  25        7.54        5.71      3.70 o 
   2   0  25       25.71       18.53      4.73 o 
   3   0  25        1.35        0.84      4.93 o 
   4   0  25        2.49       -1.37      8.81 o 
   5   0  25        0.50       -7.76     10.06 o 
  -5   1  25        1.64       -1.09      7.05 o 
  -4   1  25       13.12       10.30      7.23 o 
  -3   1  25       10.25       15.78      6.08 o 
  -2   1  25       10.13       10.09      4.20 o 
  -1   1  25       21.08       25.32      4.61 o 
   0   1  25        7.10       10.29      3.60 o 
   1   1  25       22.93       26.42      5.28 o 
   2   1  25        8.99       18.24      5.33 o 
   3   1  25       10.73       10.87      4.67 o 
   4   1  25       12.77       11.43      6.61 o 
   5   1  25        1.59        4.23     10.32 o 
  -5   2  25        6.97       26.37      9.15 o 
  -4   2  25       30.81       22.05      7.10 o 
  -3   2  25       13.39       16.02      6.18 o 
  -2   2  25       28.33       35.88      6.50 o 
  -1   2  25        6.53        7.35      5.88 o 
   0   2  25       31.82       14.04      5.87 o 
   1   2  25        6.33       11.63      6.78 o 
   2   2  25       28.44       18.46      6.50 o 
   3   2  25       13.02       12.69      5.17 o 
   4   2  25       31.30       36.79      7.03 o 
   5   2  25        6.93        1.48      7.26 o 
  -5   3  25        1.17        5.02     20.18 o 
  -4   3  25        3.70        0.25      6.10 o 
  -3   3  25        0.03        0.80      5.46 o 
  -2   3  25       13.92       19.85      7.59 o 
  -1   3  25        1.32        7.94      5.95 o 
   0   3  25       74.74       87.72     10.84 o 
   1   3  25        1.08        3.75      5.02 o 
   2   3  25       13.65        9.37      6.40 o 
   3   3  25        0.05       -0.73      4.39 o 
   4   3  25        3.87        5.89      5.38 o 
   5   3  25        1.11       -7.82      5.21 o 
  -4   4  25        6.35       -0.19      6.39 o 
  -3   4  25        3.72       -3.65      5.45 o 
  -2   4  25        1.60        7.45      7.13 o 
  -1   4  25        9.31       -1.07      5.82 o 
   0   4  25       10.71        0.00      5.20 o 
   1   4  25        9.15        9.31      5.87 o 
   2   4  25        1.81        7.44      6.09 o 
   3   4  25        3.59        8.28      5.35 o 
   4   4  25        6.22        7.11      5.38 o 
  -4   5  25        0.94        1.02      6.57 o 
  -3   5  25        3.48        3.22      7.13 o 
  -2   5  25        8.08       15.54      8.02 o 
  -1   5  25       23.55       43.71     16.30 o 
   0   5  25       19.27       15.73      6.79 o 
   1   5  25       23.55       22.75      7.23 o 
   2   5  25        7.93       18.33      6.13 o 
   3   5  25        3.51        7.00      5.49 o 
   4   5  25        1.00        6.75      5.87 o 
  -3   6  25        2.99       17.16      9.50 o 
  -2   6  25        3.54       10.07     19.49 o 
  -1   6  25        1.25       -2.42     10.27 o 
   0   6  25        7.39       12.91     14.17 o 
   1   6  25        1.24        8.97      6.85 o 
   2   6  25        3.49        3.77      5.50 o 
   3   6  25        2.88        2.17      5.75 o 
  -1   7  25        1.54       12.83      7.89 o 
   0   7  25        0.59       -2.69      6.55 o 
   1   7  25        1.60       -0.73      6.98 o 
   0   0  26       80.09      100.78     17.27 o 
   1   0  26       12.17        7.98      4.86 o 
   2   0  26       73.37       84.19      8.86 o 
   3   0  26        2.78        8.02      4.44 o 
   4   0  26       20.07       11.74      6.07 o 
   5   0  26        3.80       10.28      7.50 o 
  -5   1  26        0.96        4.80     12.86 o 
  -4   1  26        1.78       -1.81     10.21 o 
  -3   1  26        5.58        4.50      5.72 o 
  -2   1  26       18.46       19.66      5.80 o 
  -1   1  26        3.56        5.11      3.95 o 
   0   1  26        1.18        7.13      4.38 o 
   1   1  26        3.52        2.81      4.99 o 
   2   1  26       19.40       29.51      6.52 o 
   3   1  26        5.68        8.19      4.53 o 
   4   1  26        1.76        6.54      5.51 o 
   5   1  26        0.95       -4.99      6.17 o 
  -4   2  26        0.01        5.49      6.31 o 
  -3   2  26        0.85       -6.71      8.59 o 
  -2   2  26        1.33       -2.92      6.23 o 
  -1   2  26       17.23       29.56      7.84 o 
   0   2  26       42.45       37.47      7.61 o 
   1   2  26       16.79       18.91      6.47 o 
   2   2  26        1.17        6.35      5.49 o 
   3   2  26        0.76       -0.74      4.53 o 
   4   2  26        0.00        0.49      4.64 o 
  -4   3  26        4.19        5.67      6.83 o 
  -3   3  26        8.82       -2.25      7.78 o 
  -2   3  26       15.52        2.66      9.73 o 
  -1   3  26       13.45       13.30      6.88 o 
   0   3  26       57.56       54.97     12.06 o 
   1   3  26       13.77       13.97      6.03 o 
   2   3  26       15.23       12.12      6.61 o 
   3   3  26        8.80       12.94      6.43 o 
   4   3  26        4.36        6.87      5.57 o 
  -4   4  26        4.04        6.78      7.18 o 
  -3   4  26        3.47        2.31      9.65 o 
  -2   4  26       17.83       26.44      8.61 o 
  -1   4  26       20.31       11.85     10.94 o 
   0   4  26       46.87       75.41     11.02 o 
   1   4  26       20.21       10.63      6.49 o 
   2   4  26       17.82       16.95      7.14 o 
   3   4  26        3.52        5.50      5.15 o 
   4   4  26        4.05        8.58      5.82 o 
  -3   5  26        4.97       23.45      9.69 o 
  -2   5  26        6.22       21.28     14.36 o 
  -1   5  26        2.12       -3.09      6.79 o 
   0   5  26        1.07       -5.17      5.82 o 
   1   5  26        2.28        2.08      5.85 o 
   2   5  26        5.92       17.07      7.25 o 
   3   5  26        4.96        7.53      5.80 o 
  -2   6  26        1.67        3.32      7.66 o 
  -1   6  26        6.60       12.31      7.66 o 
   0   6  26       27.45       52.93     16.13 o 
   1   6  26        6.43       16.15      7.75 o 
   2   6  26        1.52       -1.16      6.39 o 
   1   0  27        0.06        0.23      4.05 o 
   2   0  27       10.08        7.73      5.42 o 
   3   0  27        2.61       -0.28      5.23 o 
   4   0  27       16.90       11.39      6.60 o 
  -4   1  27        5.38       20.92      9.03 o 
  -3   1  27        4.03       -3.42      6.08 o 
  -2   1  27       36.89       59.17      8.11 o 
  -1   1  27       61.12       67.94      8.19 o 
   0   1  27      119.62      113.86     12.48 o 
   1   1  27       61.29       89.35      8.85 o 
   2   1  27       37.03       41.01      7.29 o 
   3   1  27        4.18       10.06      5.42 o 
   4   1  27        5.44       13.03      5.44 o 
  -4   2  27        1.00        4.77      6.85 o 
  -3   2  27        9.08       10.26      8.24 o 
  -2   2  27        0.55       -4.37      7.52 o 
  -1   2  27       11.70       20.91      7.48 o 
   0   2  27        2.98        5.89      5.67 o 
   1   2  27       11.22       19.74      6.70 o 
   2   2  27        0.52       -0.71      5.36 o 
   3   2  27        8.97        7.36      7.03 o 
   4   2  27        0.99       -1.86      4.93 o 
  -4   3  27        4.23        7.38      6.72 o 
  -3   3  27        0.82        8.69      8.28 o 
  -2   3  27        2.58       11.54      7.56 o 
  -1   3  27        7.14       12.98      6.91 o 
   0   3  27       17.27       17.26      7.00 o 
   1   3  27        8.12       12.97      6.64 o 
   2   3  27        2.62        7.72      6.19 o 
   3   3  27        0.85       -7.62      5.81 o 
   4   3  27        4.18        6.32      5.92 o 
  -3   4  27        1.45        8.21      8.97 o 
  -2   4  27        0.44        1.67      7.26 o 
  -1   4  27       10.97       24.64      7.91 o 
   0   4  27        1.47        4.60      6.50 o 
   1   4  27       10.68        9.81      7.24 o 
   2   4  27        0.40        4.45      5.88 o 
   3   4  27        1.33        1.53     10.51 o 
  -3   5  27        3.10        6.75      9.12 o 
  -2   5  27        4.67        8.72      8.26 o 
  -1   5  27       15.14       18.96      8.20 o 
   0   5  27        0.00        1.22      9.11 o 
   1   5  27       15.16        3.98     10.36 o 
   2   5  27        4.79        6.07      6.94 o 
   3   5  27        3.12        6.08      7.21 o 
  -1   6  27        7.09       13.90      8.38 o 
   0   6  27        0.16        3.39      7.56 o 
   1   6  27        7.16        3.21      6.93 o 
   0   0  28       37.11       41.15     21.38 o 
   1   0  28       66.34       78.05      8.72 o 
   2   0  28       45.45       50.60      7.85 o 
   3   0  28       48.18       50.52      8.53 o 
   4   0  28        4.06        2.65      6.19 o 
  -4   1  28        7.65        5.13      8.47 o 
  -3   1  28        6.65       11.07     12.88 o 
  -2   1  28       11.00       11.05      5.74 o 
  -1   1  28       16.91       16.80      8.74 o 
   0   1  28       12.26        7.52     12.62 o 
   1   1  28       16.95       26.94      7.22 o 
   2   1  28       11.19       14.12      7.12 o 
   3   1  28        6.89       10.42      5.69 o 
   4   1  28        7.69        6.25      5.00 o 
  -4   2  28        1.01       -2.46     14.21 o 
  -3   2  28       24.89       14.86     12.60 o 
  -2   2  28        2.75       -4.34      6.85 o 
  -1   2  28       88.53       74.36     11.11 o 
   0   2  28        3.43        8.95      6.49 o 
   1   2  28       87.98       99.78     16.07 o 
   2   2  28        3.21        6.50      6.01 o 
   3   2  28       24.90       19.90      8.21 o 
   4   2  28        0.97        5.73      6.55 o 
  -3   3  28        1.63        0.56      8.61 o 
  -2   3  28        4.26       14.77      8.12 o 
  -1   3  28        4.45        6.18      7.16 o 
   0   3  28       19.81       33.43     13.24 o 
   1   3  28        4.47        4.87      6.06 o 
   2   3  28        4.20        0.42      7.06 o 
   3   3  28        1.58       10.29     11.50 o 
  -3   4  28        1.43       -0.27     19.40 o 
  -2   4  28        5.19       17.72     13.87 o 
  -1   4  28        4.66       15.51      7.44 o 
   0   4  28        2.37        2.78     11.63 o 
   1   4  28        4.63       14.61      7.13 o 
   2   4  28        5.43        3.42      6.05 o 
   3   4  28        1.37        3.62      6.63 o 
  -2   5  28        1.05        0.20     10.60 o 
  -1   5  28        0.17        6.98      7.53 o 
   0   5  28       10.99       21.65      8.57 o 
   1   5  28        0.18        8.67      6.76 o 
   2   5  28        1.10       13.18      7.58 o 
   1   0  29        0.82        2.47      6.04 o 
   2   0  29       11.04       11.55      6.78 o 
   3   0  29        0.96        1.21     11.33 o 
  -3   1  29        0.02       -4.31      6.60 o 
  -2   1  29       30.74       24.05      8.33 o 
  -1   1  29        1.80        5.22      6.94 o 
   0   1  29      130.30      179.93     16.04 o 
   1   1  29        1.88        8.62      8.16 o 
   2   1  29       31.53       45.34      9.43 o 
   3   1  29        0.02        3.73      6.94 o 
  -3   2  29        2.11        3.87      8.74 o 
  -2   2  29        3.51        5.68      7.22 o 
  -1   2  29        6.13       28.14      8.59 o 
   0   2  29        3.23        9.45      6.64 o 
   1   2  29        6.27        1.46      6.21 o 
   2   2  29        3.17        1.17      6.07 o 
   3   2  29        2.17       -0.31      6.53 o 
  -3   3  29        1.14       13.28     14.43 o 
  -2   3  29       25.39       41.66     17.08 o 
  -1   3  29        1.90       -2.65      6.55 o 
   0   3  29       56.92       56.57      9.71 o 
   1   3  29        1.89        8.79      7.08 o 
   2   3  29       25.15       36.52      9.01 o 
   3   3  29        1.13        8.21      7.28 o 
  -2   4  29        5.08       17.78      8.66 o 
  -1   4  29        5.82        8.18      6.95 o 
   0   4  29        0.06        7.75      7.21 o 
   1   4  29        5.79       16.30     11.56 o 
   2   4  29        5.17        0.85      6.77 o 
  -1   5  29        2.27       12.63      8.22 o 
   0   5  29        5.52        3.05      7.33 o 
   1   5  29        2.34       -1.65      6.74 o 
   0   0  30        0.89       -2.37      8.40 o 
   1   0  30       54.64       85.76      9.62 o 
   2   0  30       18.36       25.19      8.32 o 
   3   0  30        6.07        5.89      7.54 o 
  -3   1  30       10.36       14.92      8.80 o 
  -2   1  30        7.09       13.49      7.86 o 
  -1   1  30        3.43       12.50      7.49 o 
   0   1  30        0.94        1.21      6.06 o 
   1   1  30        3.46        9.35     13.12 o 
   2   1  30        6.96        0.48      6.67 o 
   3   1  30       10.10        3.88      7.03 o 
  -3   2  30       13.38        3.96     14.64 o 
  -2   2  30       13.15        9.74      8.42 o 
  -1   2  30       49.75       62.51     10.79 o 
   0   2  30        5.18        5.49      9.26 o 
   1   2  30       49.79       53.42     10.66 o 
   2   2  30       13.18        9.60      7.42 o 
   3   2  30       13.61       45.62     10.81 o 
  -2   3  30        1.33        0.76      8.32 o 
  -1   3  30        1.24        6.82      7.15 o 
   0   3  30        0.00        9.16      6.92 o 
   1   3  30        1.24        3.10      6.20 o 
   2   3  30        1.32       14.47      7.86 o 
  -1   4  30        9.21       13.36      8.06 o 
   0   4  30        6.73       12.78      7.85 o 
   1   4  30        9.16       13.09     10.88 o 
   1   0  31        5.91       10.55      7.36 o 
   2   0  31        9.93       25.19     11.61 o 
  -2   1  31       17.54       31.05     14.77 o 
  -1   1  31       23.76       26.88     12.62 o 
   0   1  31        6.72       14.25      7.68 o 
   1   1  31       23.69       17.49     15.94 o 
   2   1  31       17.40       25.24     11.22 o 
  -2   2  31        5.24       17.68      9.29 o 
  -1   2  31        0.84       -9.85      6.57 o 
   0   2  31        2.69       10.99      8.59 o 
   1   2  31        0.82       13.43      7.69 o 
   2   2  31        5.17        3.18      7.47 o 
  -1   3  31       11.01        1.06      7.11 o 
   0   3  31        1.43       -0.53      8.25 o 
   1   3  31       10.98        7.64      7.37 o 
  -1   1  32        3.80        7.24     11.67 o 
   0   1  32        1.26        4.60      6.92 o 
   1   1  32        3.77       11.60      7.99 o 
  -1   2  32        0.57       15.36      8.87 o 
   0   2  32       22.01       23.02      8.91 o 
   1   2  32        0.56       -3.04      9.97 o 
                                                 
